# Supplementary material for: Low cost DNA data storage using photolithographic synthesis and advanced information reconstruction and error correction
Source: Nat Commun. 2020 Oct 22;11:5345. doi: 10.1038/s41467-020-19148-3 (PMC7582880; doi:10.1038/s41467-020-19148-3)
Supplement: Supplementary file 4 — Source Data [file 41467_2020_19148_MOESM4_ESM.xlsx]

## Sheet: Figure 2a
Figure 2a
Oligolength	Reads
1	0
2	0
3	0
4	0
5	0
6	0
7	0
8	0
9	0
10	37905
11	865
12	1160
13	1392
14	1564
15	1794
16	2138
17	2313
18	2566
19	3004
20	3298
21	3880
22	4375
23	5189
24	5698
25	6548
26	7551
27	8661
28	9314
29	10006
30	10200
31	9735
32	9365
33	8994
34	8679
35	8566
36	8822
37	9130
38	9513
39	9800
40	10394
41	10994
42	11485
43	12181
44	13038
45	13827
46	14570
47	15747
48	16460
49	17815
50	18936
51	20263
52	21564
53	23106
54	24602
55	26380
56	27817
57	30298
58	32504
59	34775
60	36645
61	38635
62	39260
63	39148
64	37049
65	34476
66	30106
67	25896
68	21791
69	17710
70	14031
71	10672
72	8524
73	6798
74	6990
75	23488
76	0
77	0
78	0
79	0

## Sheet: Figure 2b
Figure 2b
	Frequency
GC content	Full length	Length 55-65 nt
0.05	0.03735	0
0.1	1.00359e-06	0
0.15	4.01435e-06	0
0.2	2.50897e-05	0
0.25	0.000203728	2.12209e-05
0.3	0.00124	0.000238735
0.35	0.00754	0.00485
0.4	0.03905	0.0363
0.45	0.14648	0.15942
0.5	0.24484	0.29115
0.55	0.29395	0.3214
0.6	0.14502	0.14273
0.65	0.05777	0.03874
0.7	0.01855	0.00483
0.75	0.00644	0.000310356
0.8	0.00152	1.06104e-05
0.85	0.000875128	0
0.9	0.00209	0
0.95	0.000488747	0
1	0.000130466	0

## Sheet: Figure 2c
Figure 2c
	Error propability
Position	Insertion	Deletion	Substitution
0	0.1056	0.11433	0.01632
1	0.03037	0.08961	0.0126
2	0.03047	0.06733	0.01405
3	0.0283	0.05878	0.01397
4	0.02781	0.05929	0.01309
5	0.02719	0.05501	0.01258
6	0.02484	0.0532	0.01265
7	0.02732	0.04863	0.01304
8	0.02541	0.04333	0.01206
9	0.02471	0.04868	0.01126
10	0.02753	0.04677	0.011
11	0.02931	0.04295	0.01134
12	0.02833	0.04132	0.01141
13	0.0291	0.04179	0.01105
14	0.02952	0.04827	0.01129
15	0.0314	0.04184	0.01224
16	0.02918	0.03905	0.01108
17	0.02657	0.03967	0.01129
18	0.02663	0.04078	0.01054
19	0.02766	0.04416	0.01069
20	0.02908	0.04215	0.0109
21	0.02869	0.03737	0.01219
22	0.02572	0.03783	0.01113
23	0.02843	0.04106	0.01038
24	0.0281	0.04005	0.0111
25	0.02996	0.03977	0.01227
26	0.02965	0.04	0.01149
27	0.0281	0.04065	0.0111
28	0.0289	0.0377	0.01196
29	0.02833	0.04145	0.01079
30	0.02668	0.04248	0.01183
31	0.02557	0.04287	0.01131
32	0.0275	0.04284	0.0111
33	0.02727	0.04352	0.01172
34	0.02859	0.04881	0.01129
35	0.02789	0.04599	0.01139
36	0.02619	0.04767	0.01056
37	0.02779	0.05199	0.01196
38	0.02849	0.04767	0.01098
39	0.02694	0.04995	0.01229
40	0.02575	0.04744	0.01206
41	0.02552	0.0423	0.01209
42	0.02443	0.03747	0.01046
43	0.01955	0.03752	0.00948
44	0.0132	0.05131	0.00744
45	0.01596	0.04067	0.00726
46	0.01735	0.04478	0.00839
47	0.01952	0.04819	0.00984
48	0.02004	0.04698	0.01056
49	0.02185	0.0556	0.01278
50	0.02766	0.05718	0.01441
51	0.03275	0.06007	0.01795
52	0.04297	0.06232	0.02007
53	0.05392	0.06567	0.02606
54	0.07035	0.06273	0.03047
55	0.09093	0.05986	0.03453
56	0.1198	0.05227	0.03879
57	0.16138	0.04093	0.04672
58	0.21471	0.03251	0.05366
59	0.28477	0.02459	0.06366

## Sheet: Figure 2d
Figure 2d
Author	Error type	Error probability
Goldman et al.	Substitution	0.00088
Grass et al.	Substitution	0.00585
Erlich & Zielinski	Substitution	0.00387
Organick et al.	Substitution	0.0054
This Work	Substitution	0.026
Goldman et al.	Insertion	0.00036
Grass et al.	Insertion	0.00023
Erlich & Zielinski	Insertion	0.000211
Organick et al.	Insertion	0.0045
This Work	Insertion	0.057
Goldman et al.	Deletion	0.00036
Grass et al.	Deletion	0.00023
Erlich & Zielinski	Deletion	0.000211
Organick et al.	Deletion	0.0015
This Work	Deletion	0.062

## Sheet: Figure 3a
Figure 3a
	Base frequency
Position	A	C	G	T
1	0.24501	0.24989	0.25832	0.24678
2	0.24733	0.25142	0.25295	0.24831
3	0.25136	0.24739	0.25136	0.24989
4	0.25905	0.2419	0.25075	0.24831
5	0.2477	0.2502	0.24971	0.2524
6	0.25282	0.25032	0.24507	0.25179
7	0.24489	0.25252	0.25209	0.2505
8	0.24678	0.25282	0.24733	0.25307
9	0.24837	0.25044	0.25111	0.25008
10	0.25026	0.24715	0.24873	0.25386
11	0.24886	0.25075	0.25435	0.24605
12	0.25056	0.2458	0.25417	0.24947
13	0.25142	0.24184	0.25069	0.25606
14	0.25295	0.24861	0.25441	0.24403
15	0.24892	0.24709	0.25307	0.25093
16	0.24501	0.25691	0.24483	0.25325
17	0.25093	0.24702	0.24965	0.2524
18	0.24873	0.2527	0.24739	0.25117
19	0.24995	0.25026	0.24831	0.25148
20	0.24782	0.24617	0.25276	0.25325
21	0.24617	0.24947	0.25301	0.25136
22	0.24983	0.24763	0.25044	0.25209
23	0.25026	0.24989	0.24666	0.25319
24	0.25166	0.24953	0.24947	0.24934
25	0.25685	0.24184	0.25233	0.24898
26	0.25386	0.25014	0.24251	0.25349
27	0.25697	0.25117	0.24519	0.24666
28	0.25246	0.24696	0.24721	0.25337
29	0.25136	0.24281	0.25734	0.24849
30	0.25319	0.25185	0.24586	0.2491
31	0.2491	0.23952	0.25514	0.25624
32	0.24886	0.24904	0.25008	0.25203
33	0.25111	0.25307	0.24959	0.24623
34	0.24672	0.25258	0.24794	0.25276
35	0.24898	0.25008	0.25081	0.25014
36	0.25459	0.24568	0.24934	0.25038
37	0.2502	0.2502	0.24452	0.25508
38	0.24635	0.2502	0.24916	0.25429
39	0.24977	0.24818	0.25044	0.2516
40	0.24428	0.25392	0.25246	0.24934
41	0.24794	0.25197	0.24727	0.25282
42	0.24696	0.24989	0.25398	0.24916
43	1	0	0	0
44	0	1	0	0
45	1	0	0	0
46	1	0	0	0
47	0	1	0	0
48	0.25002	0.25002	0.24995	0.25002
49	0.25002	0.25002	0.24995	0.25002
50	0.24995	0.25002	0.25002	0.25002
51	0.24995	0.25002	0.25002	0.25002
52	0.25002	0.25002	0.24995	0.25002
53	0.24995	0.25002	0.25002	0.25002
54	0.25002	0.25002	0.25002	0.24995
55	0.24904	0.25038	0.25496	0.24562
56	0.24971	0.25014	0.24886	0.2513
57	0.25282	0.24678	0.24715	0.25325
58	0.24953	0.24458	0.25514	0.25075
59	0.24825	0.26009	0.24532	0.24635
60	0.24995	0.25032	0.24843	0.2513

## Sheet: Figure 3b
Figure 3b
	Base frequency
Position	A	C	G	T
1	0.30085	0.15552	0.27253	0.2711
2	0.26504	0.22393	0.23222	0.27881
3	0.25547	0.27321	0.19643	0.2749
4	0.27142	0.25331	0.20397	0.27131
5	0.26215	0.25204	0.21507	0.27074
6	0.25177	0.25717	0.21803	0.27303
7	0.25622	0.25583	0.22433	0.26363
8	0.24888	0.25828	0.22344	0.2694
9	0.25496	0.25595	0.22311	0.26598
10	0.25272	0.25382	0.22724	0.26622
11	0.25342	0.25739	0.22996	0.25923
12	0.25462	0.25269	0.22967	0.26302
13	0.25431	0.25432	0.23289	0.25848
14	0.25546	0.2544	0.2321	0.25803
15	0.25325	0.25698	0.23251	0.25725
16	0.25444	0.25707	0.23181	0.25668
17	0.25154	0.25932	0.23132	0.25782
18	0.25291	0.25942	0.2312	0.25646
19	0.25479	0.258	0.23182	0.2554
20	0.25474	0.25924	0.23102	0.255
21	0.25612	0.25814	0.23021	0.25553
22	0.25692	0.25869	0.22919	0.25521
23	0.25732	0.25875	0.22817	0.25575
24	0.25663	0.25941	0.2285	0.25546
25	0.25629	0.25999	0.22738	0.25634
26	0.25572	0.26004	0.22718	0.25705
27	0.25577	0.26435	0.22563	0.25426
28	0.25648	0.26313	0.22533	0.25506
29	0.2582	0.26475	0.2247	0.25236
30	0.26136	0.26319	0.22339	0.25206
31	0.26455	0.26673	0.21932	0.2494
32	0.27076	0.26902	0.21478	0.24545
33	0.27878	0.26878	0.21134	0.24111
34	0.28978	0.27111	0.20581	0.2333
35	0.301	0.27436	0.2008	0.22384
36	0.3167	0.27906	0.19106	0.21318
37	0.33823	0.28162	0.18142	0.19873
38	0.35537	0.28987	0.1697	0.18505
39	0.37844	0.29299	0.1579	0.17067
40	0.39763	0.30279	0.14463	0.15496
41	0.41318	0.30972	0.13377	0.14333
42	0.41839	0.31684	0.12791	0.13686
43	0.40991	0.32118	0.12855	0.14036
44	0.38651	0.31729	0.1397	0.1565
45	0.35007	0.31476	0.15439	0.18078
46	0.30769	0.3116	0.17073	0.20998
47	0.27643	0.30147	0.18416	0.23794
48	0.25734	0.29159	0.19093	0.26014
49	0.24193	0.28808	0.19104	0.27895
50	0.22599	0.29599	0.18253	0.29549
51	0.20756	0.31281	0.16911	0.31051
52	0.18691	0.34059	0.14924	0.32326
53	0.16305	0.38142	0.1293	0.32623
54	0.13782	0.42978	0.10628	0.32612
55	0.11365	0.48453	0.0828	0.31903
56	0.0941	0.51625	0.06598	0.32366
57	0.07238	0.55474	0.04766	0.32521
58	0.05066	0.60126	0.03076	0.31732
59	0.03204	0.65097	0.01689	0.30009
60	0.01703	0.70447	0.00751	0.27099
61	0.00838	0.75829	0.00305	0.23028
62	0.0058	0.81122	0.00126	0.18171
63	0.00509	0.84827	0.000460817	0.14618
64	0.00396	0.88449	0.000293604	0.11126
65	0.002	0.90898	8.70171e-05	0.08893
66
67
68
69
70
71
72
73
74
75

## Sheet: Figure 3c
Figure 3c
	Base frequency
Position	A	C	G	T
1	0.24251	0.25179	0.25728	0.24843
2	0.24641	0.25185	0.25264	0.2491
3	0.25014	0.2469	0.25099	0.25197
4	0.25215	0.24477	0.25197	0.25111
5	0.25301	0.24928	0.24678	0.25093
6	0.25295	0.2513	0.24776	0.248
7	0.24641	0.25252	0.24825	0.25282
8	0.24306	0.25435	0.2527	0.24989
9	0.25197	0.25172	0.24458	0.25172
10	0.24977	0.24892	0.24629	0.25502
11	0.24721	0.25319	0.2538	0.2458
12	0.25038	0.24794	0.24757	0.2541
13	0.24837	0.24849	0.25618	0.24696
14	0.24843	0.248	0.2524	0.25117
15	0.25154	0.24922	0.24922	0.25002
16	0.24818	0.2516	0.24397	0.25624
17	0.24965	0.24879	0.24745	0.2541
18	0.25099	0.25111	0.25374	0.24416
19	0.24727	0.2524	0.24818	0.25215
20	0.24709	0.24843	0.24934	0.25514
21	0.2516	0.24898	0.24861	0.25081
22	0.2494	0.24947	0.24464	0.25649
23	0.25502	0.24306	0.24904	0.25288
24	0.25093	0.25087	0.24971	0.24849
25	0.25649	0.24672	0.2502	0.2466
26	0.25325	0.24721	0.25478	0.24477
27	0.25349	0.24715	0.25111	0.24825
28	0.24477	0.24373	0.24892	0.26259
29	0.25325	0.24513	0.25423	0.24739
30	0.25893	0.24861	0.24532	0.24715
31	0.25447	0.243	0.25203	0.2505
32	0.25795	0.24928	0.2433	0.24947
33	0.25136	0.256	0.24226	0.25038
34	0.25789	0.25111	0.24538	0.24562
35	0.26509	0.25343	0.23457	0.2469
36	0.28688	0.25197	0.23219	0.22896
37	0.31704	0.25581	0.21516	0.21199
38	0.34939	0.269	0.19258	0.18904
39	0.39578	0.28542	0.15925	0.15956
40	0.43222	0.30623	0.13178	0.12977
41	0.46414	0.31429	0.11103	0.11054
42	0.46048	0.32668	0.10486	0.10798
43	0.43362	0.33974	0.11396	0.11268
44	0.39047	0.32845	0.14008	0.141
45	0.33919	0.32406	0.17042	0.16633
46	0.30141	0.30068	0.19789	0.20002
47	0.27467	0.28578	0.22005	0.2195
48	0.25545	0.27339	0.23305	0.23811
49	0.24745	0.26851	0.23897	0.24507
50	0.24098	0.26595	0.24428	0.24879
51	0.23921	0.27376	0.23811	0.24892
52	0.23872	0.29109	0.22682	0.24336
53	0.21834	0.31252	0.21834	0.25081
54	0.19685	0.35421	0.19697	0.25197
55	0.17317	0.40255	0.17103	0.25325
56	0.14149	0.47757	0.14027	0.24068
57	0.10718	0.54093	0.1095	0.24239
58	0.07898	0.6229	0.08228	0.21583
59	0.05341	0.69713	0.05207	0.1974
60	0.03131	0.76286	0.0293	0.17652

## Sheet: Figure 4a
Figure 4a
128x128 edit distance per position
1.677966101694915224e+01 1.779285714285714448e+01 1.629473684210526230e+01 1.313157894736842124e+01 1.492156862745098067e+01 1.079629629629629584e+01 1.746753246753246813e+01 1.416417910447761130e+01 1.210784313725490158e+01 1.394413407821229001e+01 1.349122807017543835e+01 1.409999999999999964e+01 1.743548387096774022e+01 1.634545454545454390e+01 1.535294117647058876e+01 1.572463768115941996e+01…
1.472916666666666607e+01 1.314953271028037385e+01 1.591379310344827580e+01 1.500392156862745097e+01 1.521052631578947434e+01 1.542207792207792139e+01 1.628571428571428470e+01 1.395744680851063890e+01 1.619565217391304301e+01 1.440322580645161210e+01 1.683749999999999858e+01 1.430508474576271105e+01 1.487096774193548399e+01 1.645535714285714235e+01 1.442857142857142883e+01 1.570454545454545503e+01…
1.508196721311475486e+01 1.696226415094339757e+01 1.509090909090909172e+01 1.675342465753424648e+01 1.474285714285714199e+01 1.347126436781609193e+01 1.650000000000000000e+01 1.706666666666666643e+01 2.185714285714285765e+01 1.671238938053097201e+01 1.566666666666666607e+01 2.033999999999999986e+01 1.647916666666666785e+01 1.473333333333333250e+01 1.593827160493827222e+01 1.553571428571428648e+01…
2.005882352941176450e+01 2.180000000000000071e+01 1.514117647058823479e+01 2.000000000000000000e+01 1.913725490196078383e+01 1.444897959183673386e+01 1.590000000000000036e+01 1.841666666666666785e+01 1.232758620689655160e+01 1.829333333333333300e+01 1.538028169014084590e+01 1.641666666666666785e+01 1.372641509433962348e+01 1.810000000000000142e+01 1.521645021645021600e+01 1.697333333333333272e+01…
1.453956834532374032e+01 1.245714285714285730e+01 1.353030303030303116e+01 1.721804511278195449e+01 1.626153846153846061e+01 1.444999999999999929e+01 1.440000000000000036e+01 1.488235294117647101e+01 1.550000000000000000e+01 1.170078740157480368e+01 1.890322580645161210e+01 1.583561643835616373e+01 1.719047619047618980e+01 1.693388429752065960e+01 1.716901408450704380e+01 1.297247706422018432e+01…
1.723684210526315752e+01 2.083064516129032384e+01 1.527027027027027017e+01 1.775324675324675283e+01 2.494186046511627808e+01 1.532857142857142918e+01 1.740851063829787293e+01 2.065863453815261153e+01 1.578125000000000000e+01 2.140540540540540704e+01 1.657894736842105132e+01 1.773770491803278659e+01 1.318421052631578938e+01 1.705714285714285694e+01 1.393650793650793673e+01 1.411510791366906403e+01…
1.252631578947368496e+01 1.751666666666666572e+01 1.784444444444444500e+01 1.227999999999999936e+01 1.600000000000000000e+01 1.580882352941176450e+01 1.927586206896551602e+01 1.475294117647058911e+01 1.170930232558139572e+01 1.392500000000000071e+01 1.530769230769230838e+01 1.312962962962962976e+01 1.576388888888888928e+01 1.612592592592592666e+01 1.751181102362204811e+01 1.539130434782608781e+01…
1.502803738317757087e+01 1.279166666666666607e+01 1.430612244897959151e+01 1.477900552486187813e+01 1.683653846153845990e+01 1.593333333333333357e+01 1.573076923076922995e+01 1.811904761904762040e+01 1.405263157894736814e+01 1.299047619047619051e+01 1.835502958579881749e+01 1.231428571428571495e+01 1.739090909090909065e+01 1.556589147286821628e+01 1.550000000000000000e+01 1.524489795918367285e+01…
1.407857142857142918e+01 1.306640625000000000e+01 1.589534883720930303e+01 1.646198830409356617e+01 1.512371134020618513e+01 1.497972972972972983e+01 1.753900709219858101e+01 1.782758620689655160e+01 1.698461538461538467e+01 1.337500000000000000e+01 1.741558441558441572e+01 1.364912280701754455e+01 1.531395348837209269e+01 1.120967741935483808e+01 1.463025210084033567e+01 1.687500000000000000e+01…
1.225203252032520318e+01 1.526829268292682862e+01 1.355172413793103381e+01 1.165445026178010401e+01 1.463749999999999929e+01 1.421333333333333293e+01 1.637748344370860920e+01 1.389583333333333393e+01 1.256976744186046524e+01 1.564220183486238547e+01 1.459042553191489411e+01 1.389247311827956999e+01 1.279069767441860428e+01 1.380503144654088032e+01 1.622388059701492580e+01 1.516239316239316182e+01…
1.650000000000000000e+01 1.698591549295774783e+01 1.782089552238806007e+01 1.833018867924528195e+01 1.797524752475247567e+01 1.545390070921985881e+01 1.699193548387096797e+01 2.519354838709677580e+01 1.318461538461538396e+01 1.603007518796992414e+01 1.609565217391304515e+01 1.664827586206896726e+01 1.940740740740740833e+01 1.722429906542055988e+01 1.662962962962962976e+01 1.772131147540983775e+01…
1.978688524590164022e+01 1.565185185185185190e+01 1.634090909090908994e+01 1.899224806201550564e+01 1.710280373831775691e+01 2.072727272727272663e+01 1.352586206896551779e+01 1.691803278688524514e+01 1.603361344537815114e+01 1.430147058823529349e+01 1.621323529411764852e+01 1.465818181818181820e+01 1.859756097560975618e+01 1.643750000000000000e+01 1.770329670329670435e+01 1.747747747747747837e+01…
1.833766233766233711e+01 1.442201834862385290e+01 1.877966101694915224e+01 1.336633663366336577e+01 1.566326530612244916e+01 1.439097744360902276e+01 1.609459459459459296e+01 2.005462184873949738e+01 1.402439024390243816e+01 1.278737541528239241e+01 1.600617283950617420e+01 1.210655737704917989e+01 1.357352941176470651e+01 1.439298245614035032e+01 1.689583333333333215e+01 1.621686746987951722e+01…
1.624390243902438868e+01 1.215463917525773141e+01 1.180487804878048763e+01 1.909574468085106247e+01 1.847422680412370966e+01 1.336363636363636331e+01 1.043037974683544356e+01 1.633082706766917269e+01 1.631797235023041637e+01 1.049056603773584939e+01 1.680927835051546282e+01 1.395275590551181111e+01 1.741566265060241037e+01 1.313824884792626690e+01 1.224025974025973973e+01 1.360784313725490158e+01…
1.593750000000000000e+01 1.182653061224489832e+01 1.698113207547169878e+01 1.226027397260273943e+01 1.759090909090908994e+01 1.377142857142857224e+01 2.304761904761904745e+01 2.069230769230769340e+01 1.220312500000000000e+01 1.207692307692307665e+01 1.474876847290640391e+01 1.216860465116279144e+01 1.706451612903225978e+01 1.408045977011494188e+01 1.656571428571428584e+01 1.647142857142857153e+01…
1.793750000000000000e+01 1.756923076923077076e+01 1.865116279069767558e+01 1.621969696969696884e+01 1.491304347826086918e+01 1.300000000000000000e+01 1.628235294117646959e+01 1.846601941747572795e+01 1.256074766355140149e+01 1.635384615384615259e+01 1.604761904761904745e+01 1.460256410256410220e+01 1.461267605633802802e+01 1.175862068965517260e+01 1.542073170731707243e+01 1.569277108433735002e+01…
1.750561797752808957e+01 1.543200000000000038e+01 1.685185185185185119e+01 1.909803921568627416e+01 1.677922077922077904e+01 1.637096774193548399e+01 1.671134020618556804e+01 1.584545454545454568e+01 1.722699386503067487e+01 1.681818181818181657e+01 1.768807339449541161e+01 1.727777777777777857e+01 1.283908045977011447e+01 1.305263157894736814e+01 1.552991452991452981e+01 1.525000000000000000e+01…
1.614224137931034520e+01 1.456250000000000000e+01 1.369281045751633918e+01 1.779768786127167601e+01 1.553164556962025245e+01 1.648863636363636331e+01 1.540123456790123413e+01 1.412500000000000000e+01 2.022040816326530788e+01 1.277450980392156943e+01 1.407792207792207861e+01 1.600000000000000000e+01 1.538135593220338926e+01 1.512727272727272698e+01 1.644516129032258078e+01 1.267164179104477562e+01…
1.781463414634146503e+01 1.130075187969924855e+01 1.619354838709677580e+01 1.500000000000000000e+01 1.426999999999999957e+01 1.723972602739726057e+01 1.463179916317991669e+01 1.763414634146341342e+01 1.906451612903225978e+01 1.462025316455696178e+01 1.717283950617283850e+01 1.128440366972477094e+01 1.653012048192771033e+01 1.669312169312169303e+01 1.639301310043668281e+01 1.520496894409937916e+01…
1.808602150537634401e+01 1.523529411764705799e+01 1.708571428571428541e+01 1.770186335403726829e+01 1.600000000000000000e+01 1.592156862745098067e+01 1.780821917808219013e+01 1.538888888888888928e+01 1.441721854304635819e+01 1.647857142857142776e+01 1.464655172413793061e+01 1.296116504854368934e+01 1.882142857142857295e+01 1.760975609756097526e+01 1.462406015037593932e+01 1.809090909090908994e+01…
1.619658119658119588e+01 1.610256410256410220e+01 1.517241379310344840e+01 1.730357142857142705e+01 1.287878787878787890e+01 1.478787878787878718e+01 1.632835820895522261e+01 1.794174757281553312e+01 1.648837209302325491e+01 1.577184466019417464e+01 1.585858585858585812e+01 1.506206896551724128e+01 1.676170212765957501e+01 1.298816568047337228e+01 1.663888888888888928e+01 1.540243902439024382e+01…
1.719718309859154814e+01 1.067142857142857082e+01 1.404444444444444429e+01 1.218032786885245855e+01 1.421666666666666679e+01 1.596153846153846168e+01 1.315596330275229420e+01 1.562903225806451601e+01 1.166666666666666607e+01 1.200709219858156018e+01 1.700000000000000000e+01 1.554347826086956452e+01 2.422448979591836604e+01 1.405223880597014841e+01 1.455621301775147991e+01 1.638636363636363669e+01…
1.159701492537313428e+01 1.381506849315068486e+01 1.694964028776978537e+01 1.487500000000000000e+01 1.347115384615384670e+01 1.783333333333333215e+01 1.693333333333333357e+01 1.771951219512195053e+01 1.772222222222222143e+01 1.440625000000000000e+01 1.596969696969696884e+01 2.059504132231404938e+01 1.397175141242937890e+01 2.102631578947368496e+01 1.460365853658536572e+01 1.485116279069767486e+01…
1.819512195121951237e+01 1.444444444444444464e+01 1.372580645161290391e+01 1.785074626865671732e+01 1.466666666666666607e+01 1.426356589147286869e+01 1.800000000000000000e+01 1.554639175257731942e+01 1.565671641791044699e+01 1.566285714285714370e+01 1.162679425837320579e+01 1.234482758620689680e+01 1.698507462686567138e+01 1.674615384615384528e+01 1.553571428571428648e+01 1.333333333333333393e+01…
1.578378378378378422e+01 1.195918367346938815e+01 1.648051948051947946e+01 1.557142857142857117e+01 1.423255813953488413e+01 1.658441558441558428e+01 1.486250000000000071e+01 1.741232227488151807e+01 1.700869565217391255e+01 1.539473684210526372e+01 1.651999999999999957e+01 1.589560439560439598e+01 1.813407821229050398e+01 1.578947368421052566e+01 1.624516129032258149e+01 1.635365853658536750e+01…
1.340909090909090828e+01 1.677419354838709609e+01 1.484415584415584455e+01 1.143654822335025401e+01 1.482835820895522438e+01 1.637362637362637230e+01 1.605263157894736992e+01 2.088461538461538325e+01 1.507246376811594146e+01 1.413907284768211881e+01 1.578048780487804947e+01 1.526041666666666607e+01 1.250399999999999956e+01 1.773652694610778369e+01 1.335593220338983045e+01 1.428467153284671554e+01…
1.364444444444444393e+01 1.272602739726027465e+01 1.841025641025640880e+01 1.636956521739130466e+01 1.578571428571428648e+01 1.641935483870967616e+01 1.722058823529411598e+01 1.839743589743589780e+01 1.461333333333333329e+01 1.558208955223880565e+01 1.354347826086956452e+01 1.470930232558139572e+01 2.051612903225806406e+01 1.577142857142857224e+01 1.771296296296296191e+01 1.512359550561797761e+01…
1.558823529411764675e+01 1.425423728813559343e+01 1.421698113207547109e+01 1.153703703703703631e+01 1.765116279069767558e+01 1.510434782608695592e+01 1.844776119402985159e+01 1.907777777777777928e+01 1.345312500000000000e+01 1.409016393442622928e+01 1.890517241379310320e+01 1.576744186046511587e+01 1.438709677419354804e+01 1.818604651162790731e+01 1.663428571428571345e+01 1.784745762711864359e+01…
1.755714285714285694e+01 1.450000000000000000e+01 1.706179775280898880e+01 1.626737967914438343e+01 1.430337078651685445e+01 1.670238095238095255e+01 1.771794871794871895e+01 1.907874015748031482e+01 1.284615384615384670e+01 1.195081967213114815e+01 1.286290322580645196e+01 1.358215962441314595e+01 1.538983050847457612e+01 2.041176470588235148e+01 1.233333333333333393e+01 1.739062500000000000e+01…
1.781481481481481310e+01 1.438461538461538503e+01 1.590476190476190510e+01 1.370895522388059717e+01 1.589285714285714235e+01 1.680869565217391326e+01 1.356153846153846132e+01 1.378616352201257911e+01 1.873076923076922995e+01 1.573360655737704938e+01 1.573913043478260931e+01 1.421052631578947434e+01 1.580000000000000071e+01 1.076470588235294201e+01 1.807894736842105132e+01 1.253103448275862064e+01…
1.367469879518072240e+01 1.515384615384615330e+01 1.626277372262773824e+01 2.096296296296296191e+01 1.565625000000000000e+01 1.712698412698412653e+01 1.607619047619047592e+01 1.571126760563380209e+01 1.618439716312056831e+01 1.442372881355932179e+01 1.588235294117647101e+01 1.504444444444444429e+01 1.390909090909090828e+01 1.820512820512820440e+01 1.442528735632183867e+01 1.803539823008849652e+01…
1.567647058823529349e+01 1.572516556291390799e+01 1.546808510638297918e+01 1.413986013986014001e+01 1.590625000000000000e+01 1.652830188679245182e+01 1.803225806451612812e+01 1.554128440366972441e+01 1.585046728971962615e+01 1.866666666666666785e+01 1.805970149253731449e+01 1.762500000000000000e+01 1.833548387096774235e+01 1.434951456310679596e+01 1.233333333333333393e+01 1.169832402234636959e+01…
1.623809523809523725e+01 1.417073170731707243e+01 1.202797202797202836e+01 1.778651685393258575e+01 1.696875000000000000e+01 1.487931034482758541e+01 1.617647058823529349e+01 1.782352941176470651e+01 1.558571428571428541e+01 1.677272727272727337e+01 1.397709923664122122e+01 1.221259842519685002e+01 1.556179775280898880e+01 1.569230769230769162e+01 1.653594771241830230e+01 1.701249999999999929e+01…
1.343548387096774199e+01 1.613043478260869534e+01 1.402739726027397182e+01 1.243661971830985991e+01 1.306918238993710624e+01 1.631683168316831711e+01 1.650000000000000000e+01 1.714529914529914478e+01 1.529807692307692335e+01 1.451639344262295062e+01 1.625000000000000000e+01 1.442783505154639201e+01 1.694520547945205635e+01 1.243999999999999950e+01 1.414285714285714235e+01 1.532520325203252121e+01…
1.742000000000000171e+01 1.757731958762886748e+01 1.580645161290322598e+01 1.647761194029850884e+01 1.311428571428571388e+01 1.400799999999999912e+01 1.875000000000000000e+01 1.474418604651162745e+01 1.794017094017094038e+01 1.390094339622641506e+01 1.735046728971962793e+01 1.396478873239436602e+01 1.618674698795180689e+01 1.473417721518987378e+01 1.387272727272727302e+01 1.061421319796954243e+01…
1.818181818181818343e+01 1.630827067669173047e+01 1.470344827586206904e+01 1.806666666666666643e+01 1.106779661016949134e+01 1.280412371134020688e+01 1.756250000000000000e+01 1.917582417582417520e+01 1.606666666666666643e+01 1.284523809523809490e+01 1.832999999999999829e+01 1.737681159420289845e+01 1.729861111111111072e+01 1.289371980676328455e+01 1.344036697247706336e+01 1.565217391304347849e+01…
1.592063492063492092e+01 1.548076923076922995e+01 1.841095890410958802e+01 1.106976744186046524e+01 2.027941176470588402e+01 1.527272727272727337e+01 1.822413793103448398e+01 1.537714285714285722e+01 1.731914893617021178e+01 1.355714285714285694e+01 1.397222222222222143e+01 1.711627906976744029e+01 1.539903846153846168e+01 1.369387755102040849e+01 1.717647058823529349e+01 1.148062015503876054e+01…
1.708771929824561298e+01 1.266666666666666607e+01 1.322222222222222143e+01 1.309259259259259345e+01 1.576190476190476275e+01 1.303358208955223851e+01 1.508943089430894346e+01 1.712676056338028019e+01 1.483333333333333393e+01 1.408888888888888857e+01 1.792207792207792139e+01 1.051485148514851531e+01 1.238356164383561620e+01 1.481967213114754145e+01 1.386153846153846203e+01 1.583478260869565268e+01…
1.321014492753623237e+01 1.860465116279069875e+01 1.854700854700854862e+01 1.689510489510489677e+01 1.509154929577464799e+01 1.607086614173228512e+01 1.802898550724637516e+01 1.972357723577235689e+01 1.686842105263157876e+01 1.221897810218978186e+01 1.500000000000000000e+01 1.566428571428571459e+01 1.562500000000000000e+01 1.796815286624203978e+01 1.643801652892561904e+01 1.608196721311475486e+01…
1.873469387755102034e+01 1.252631578947368496e+01 1.431343283582089576e+01 1.485034013605442205e+01 1.651724137931034520e+01 1.399259259259259203e+01 1.871317829457364468e+01 1.585135135135135087e+01 1.544859813084112155e+01 1.140196078431372584e+01 1.403703703703703631e+01 1.596491228070175517e+01 1.829064039408866904e+01 1.168306010928961669e+01 1.176571428571428513e+01 1.362871287128712794e+01…
1.508264462809917283e+01 1.451445086705202314e+01 1.660606060606060552e+01 1.438372093023255793e+01 1.340875912408759163e+01 1.596250000000000036e+01 1.716153846153846274e+01 1.646913580246913611e+01 1.503623188405797073e+01 1.509554140127388600e+01 1.560975609756097526e+01 1.709782608695652328e+01 1.673684210526315752e+01 1.447747747747747660e+01 1.843352601156069426e+01 1.386206896551724199e+01…
1.600724637681159379e+01 1.153146853146853168e+01 1.385057471264367734e+01 1.350205761316872355e+01 1.495631067961165073e+01 1.521212121212121282e+01 1.319205298013245020e+01 1.666265060240963791e+01 1.344999999999999929e+01 1.218888888888888822e+01 1.490476190476190510e+01 1.571641791044776149e+01 1.516190476190476133e+01 1.223076923076922995e+01 2.135000000000000142e+01 1.521538461538461462e+01…
1.852307692307692477e+01 1.033593750000000000e+01 1.716521739130434909e+01 1.658441558441558428e+01 1.463888888888888928e+01 1.472380952380952301e+01 1.768421052631579116e+01 1.292156862745098067e+01 1.481415929203539861e+01 1.520666666666666700e+01 1.636363636363636331e+01 1.517699115044247726e+01 2.156862745098039369e+01 1.813043478260869534e+01 1.746666666666666501e+01 1.441739130434782545e+01…
1.536363636363636331e+01 1.675000000000000000e+01 1.470634920634920562e+01 1.532631578947368389e+01 1.595312500000000000e+01 1.585593220338983045e+01 1.459259259259259345e+01 1.738400000000000034e+01 1.757142857142857295e+01 1.611111111111111072e+01 1.812000000000000099e+01 1.631372549019607732e+01 1.955000000000000071e+01 1.523913043478260931e+01 1.225766871165644112e+01 1.433879781420765021e+01…
1.613235294117647101e+01 1.408085106382978680e+01 1.459171597633136130e+01 1.668859649122806843e+01 2.000000000000000000e+01 1.177450980392156943e+01 1.519166666666666643e+01 1.303921568627450966e+01 1.602499999999999858e+01 1.515384615384615330e+01 1.790243902439024382e+01 1.654676258992805771e+01 1.689211618257261449e+01 1.548979591836734748e+01 1.724705882352941089e+01 1.426666666666666750e+01…
1.274666666666666615e+01 1.672619047619047450e+01 1.788321167883211515e+01 1.674242424242424221e+01 1.279899497487437188e+01 1.307619047619047592e+01 1.645138888888888928e+01 1.533673469387755084e+01 1.428915662650602414e+01 1.492307692307692335e+01 1.588741721854304600e+01 1.445833333333333393e+01 1.847058823529411598e+01 1.075409836065573721e+01 1.541949152542372836e+01 1.548611111111111072e+01…
1.837500000000000000e+01 1.516000000000000014e+01 1.835483870967741993e+01 1.662068965517241281e+01 1.828985507246376940e+01 1.519696969696969724e+01 1.389655172413793061e+01 1.856410256410256565e+01 1.508771929824561475e+01 1.484905660377358494e+01 1.664583333333333215e+01 1.446666666666666679e+01 1.966666666666666785e+01 1.768656716417910602e+01 1.560465116279069697e+01 1.585714285714285765e+01…
1.375824175824175910e+01 1.503658536585365901e+01 1.831578947368420884e+01 1.735714285714285765e+01 1.874390243902438868e+01 1.853398058252427205e+01 1.743956043956043800e+01 1.473076923076922995e+01 1.614285714285714235e+01 1.541610738255033475e+01 1.742696629213483206e+01 1.821600000000000108e+01 1.497087378640776656e+01 1.741818181818181799e+01 2.013725490196078383e+01 1.349462365591397806e+01…
1.268627450980392091e+01 1.822222222222222143e+01 1.739160839160838989e+01 1.730136986301369717e+01 1.353086419753086389e+01 1.671111111111111214e+01 1.783333333333333215e+01 1.746808510638297918e+01 1.561363636363636331e+01 1.898275862068965480e+01 1.395555555555555571e+01 1.714999999999999858e+01 1.405785123966942152e+01 1.454285714285714270e+01 1.688636363636363669e+01 2.068992248062015449e+01…
1.232758620689655160e+01 1.443589743589743613e+01 1.635294117647058698e+01 1.379310344827586121e+01 1.245882352941176485e+01 1.308080808080808133e+01 1.592083333333333250e+01 1.245643153526970970e+01 1.584892086330935257e+01 1.101212121212121176e+01 1.428481012658227911e+01 1.538888888888888928e+01 1.272631578947368425e+01 1.133870967741935409e+01 1.506153846153846132e+01 1.561635220125786105e+01…
1.638356164383561620e+01 1.440540540540540526e+01 1.506666666666666643e+01 1.878260869565217561e+01 1.747058823529411598e+01 1.809302325581395365e+01 1.844565217391304301e+01 1.380575539568345356e+01 1.278260869565217384e+01 1.280722891566264998e+01 2.320588235294117752e+01 1.846666666666666501e+01 1.529878048780487809e+01 1.485714285714285765e+01 1.600000000000000000e+01 1.421052631578947434e+01…
1.659677419354838790e+01 1.728000000000000114e+01 1.544736842105263186e+01 1.534693877551020336e+01 1.740384615384615330e+01 1.612371134020618513e+01 1.782400000000000162e+01 1.763157894736842124e+01 1.488118811881188108e+01 1.329411764705882426e+01 1.716666666666666785e+01 1.792405063291139200e+01 1.456382978723404342e+01 1.632000000000000028e+01 1.630538922155688653e+01 1.559829059829059794e+01…
1.373333333333333250e+01 1.689510489510489677e+01 1.602702702702702808e+01 1.536144578313252929e+01 1.520289855072463681e+01 1.304109589041095951e+01 1.892682926829268197e+01 1.603260869565217561e+01 1.260606060606060552e+01 1.236538461538461497e+01 1.810280373831775691e+01 1.531007751937984551e+01 1.851282051282051455e+01 1.287165775401069467e+01 1.548333333333333250e+01 1.581481481481481488e+01…
1.548979591836734748e+01 1.687096774193548399e+01 1.350649350649350566e+01 1.473333333333333250e+01 1.489570552147239191e+01 1.480000000000000071e+01 1.442857142857142883e+01 1.824637681159420310e+01 1.224630541871921174e+01 1.332692307692307665e+01 1.290285714285714214e+01 1.401063829787234027e+01 1.246111111111111036e+01 1.512500000000000000e+01 1.457031250000000000e+01 1.520814479638008976e+01…
1.308974358974358942e+01 1.235031847133758021e+01 1.850000000000000000e+01 1.808888888888888857e+01 1.774193548387096797e+01 1.479674796747967491e+01 1.741666666666666785e+01 1.551785714285714235e+01 1.796875000000000000e+01 1.992356687898089262e+01 1.654973821989528915e+01 1.704255319148936110e+01 1.588157894736842124e+01 1.559322033898305015e+01 1.455056179775280967e+01 1.711363636363636331e+01…
1.587765957446808507e+01 1.410714285714285765e+01 1.393859649122807021e+01 1.338947368421052708e+01 1.413953488372093048e+01 1.598198198198198128e+01 1.545454545454545503e+01 1.659493670886076089e+01 1.771739130434782439e+01 1.377999999999999936e+01 1.340157480314960559e+01 1.647368421052631504e+01 1.940540540540540704e+01 1.306557377049180246e+01 1.687234042553191316e+01 1.744505494505494525e+01…
1.781730769230769340e+01 1.555384615384615365e+01 2.067948717948717885e+01 1.483999999999999986e+01 1.217777777777777715e+01 1.722222222222222143e+01 1.766346153846154010e+01 1.803846153846154010e+01 1.735874439461883512e+01 1.521428571428571352e+01 1.601104972375690494e+01 1.481481481481481488e+01 2.241111111111111143e+01 1.863636363636363669e+01 1.938043478260869534e+01 1.916901408450704380e+01…
1.449090909090909030e+01 1.922666666666666657e+01 1.956097560975609895e+01 1.762790697674418539e+01 1.964864864864864913e+01 1.392982456140350855e+01 1.684615384615384670e+01 1.732307692307692193e+01 1.650526315789473841e+01 1.498701298701298690e+01 1.473076923076922995e+01 1.557746478873239404e+01 1.763636363636363669e+01 1.246946564885496223e+01 1.800000000000000000e+01 1.658558558558558715e+01…
1.809803921568627416e+01 1.429126213592233086e+01 1.641509433962264097e+01 1.676987447698744660e+01 1.744067796610169552e+01 1.448905109489051135e+01 1.716923076923076863e+01 1.542857142857142883e+01 1.681481481481481310e+01 1.692452830188679158e+01 1.604166666666666785e+01 1.625301204819277245e+01 2.320454545454545325e+01 1.586764705882352899e+01 1.931775700934579376e+01 2.015068493150684859e+01…
1.620833333333333215e+01 1.793877551020408134e+01 1.808602150537634401e+01 1.889830508474576121e+01 1.631034482758620641e+01 1.785714285714285765e+01 1.664814814814814881e+01 1.777777777777777857e+01 1.534883720930232620e+01 1.870676691729323338e+01 1.680000000000000071e+01 1.680000000000000071e+01 1.645161290322580783e+01 1.790476190476190510e+01 1.864999999999999858e+01 1.664423076923077005e+01…
1.865789473684210620e+01 1.297810218978102270e+01 1.687096774193548399e+01 1.773404255319148959e+01 1.322916666666666607e+01 1.810606060606060552e+01 1.639130434782608603e+01 1.254237288135593253e+01 1.377272727272727337e+01 1.451764705882352935e+01 1.531386861313868586e+01 1.185981308411214918e+01 1.575892857142857117e+01 1.652439024390243816e+01 1.774725274725274815e+01 1.525742574257425765e+01…
1.629906542056074770e+01 1.678767123287671126e+01 1.653333333333333499e+01 1.804545454545454675e+01 1.908695652173912904e+01 1.539864864864864913e+01 1.759574468085106247e+01 1.851327433628318531e+01 1.506122448979591866e+01 1.391011235955056158e+01 1.557407407407407440e+01 1.513924050632911467e+01 1.744444444444444287e+01 1.554347826086956452e+01 1.775675675675675791e+01 1.753999999999999915e+01…
1.774683544303797333e+01 1.339267015706806241e+01 1.468823529411764639e+01 1.300000000000000000e+01 1.593893129770992445e+01 1.491891891891891930e+01 1.818888888888888999e+01 1.300000000000000000e+01 1.621666666666666501e+01 1.657246376811594146e+01 1.847191011235955216e+01 1.342592592592592560e+01 1.325000000000000000e+01 1.598095238095238102e+01 1.709302325581395365e+01 1.667010309278350633e+01…
1.750000000000000000e+01 1.624342105263157876e+01 1.828571428571428470e+01 1.630208333333333215e+01 1.432098765432098730e+01 2.037735849056603854e+01 1.910869565217391397e+01 1.665648854961832015e+01 1.398550724637681242e+01 1.515642458100558621e+01 1.355555555555555536e+01 1.682758620689655160e+01 1.153201970443349822e+01 1.726562500000000000e+01 1.822580645161290391e+01 1.531868131868131933e+01…
1.416161616161616088e+01 1.378048780487804947e+01 1.589523809523809561e+01 1.360714285714285765e+01 1.738297872340425698e+01 1.527272727272727337e+01 1.812500000000000000e+01 1.503278688524590123e+01 1.350999999999999979e+01 1.174117647058823444e+01 1.183333333333333393e+01 1.228037383177570163e+01 1.755629139072847522e+01 1.434645669291338521e+01 1.465402843601895810e+01 1.200000000000000000e+01…
1.520348837209302317e+01 1.090000000000000036e+01 1.695161290322580783e+01 1.491999999999999993e+01 1.522549019607843057e+01 1.582758620689655160e+01 1.582142857142857117e+01 1.143169398907103762e+01 1.140506329113924089e+01 1.537777777777777821e+01 1.268695652173913047e+01 1.419620253164556978e+01 1.489887640449438244e+01 1.050510204081632715e+01 1.450331125827814560e+01 1.451219512195121908e+01…
1.638235294117647101e+01 1.445112781954887282e+01 1.833333333333333215e+01 1.581333333333333258e+01 1.697959183673469497e+01 1.505882352941176450e+01 1.514189189189189122e+01 1.570535714285714235e+01 1.821238938053097201e+01 1.758100558659218038e+01 1.698461538461538467e+01 1.686363636363636331e+01 1.730693069306930809e+01 1.744444444444444287e+01 1.596363636363636296e+01 1.490229885057471293e+01…
1.903750000000000142e+01 1.473134328358209011e+01 1.826229508196721341e+01 1.958865248226950229e+01 1.088333333333333286e+01 1.590265486725663635e+01 2.433333333333333215e+01 1.629487179487179560e+01 1.234302325581395365e+01 1.575999999999999979e+01 1.454285714285714270e+01 1.680645161290322420e+01 1.631159420289855078e+01 1.657352941176470651e+01 1.765957446808510767e+01 1.820689655172413879e+01…
1.098675496688741759e+01 1.384126984126984183e+01 1.817525773195876226e+01 1.505309734513274300e+01 1.656250000000000000e+01 1.455963302752293664e+01 1.897590361445783103e+01 1.828571428571428470e+01 1.686666666666666714e+01 1.586486486486486491e+01 1.856756756756756843e+01 1.624576271186440835e+01 1.643119266055045813e+01 1.167500000000000071e+01 1.430434782608695699e+01 1.664102564102564230e+01…
1.302173913043478315e+01 1.555140186915887845e+01 1.454736842105263150e+01 1.635555555555555429e+01 1.451204819277108449e+01 1.537272727272727302e+01 1.925000000000000000e+01 1.272950819672131217e+01 1.545575221238938113e+01 1.398701298701298690e+01 1.342777777777777715e+01 1.402150537634408600e+01 1.712087912087912045e+01 1.685581395348837219e+01 1.654385964912280826e+01 1.612500000000000000e+01…
1.620987654320987659e+01 2.005000000000000071e+01 1.646428571428571530e+01 1.673529411764705799e+01 1.656862745098039369e+01 1.506870229007633633e+01 1.842528735632183867e+01 1.669642857142857295e+01 1.417187500000000000e+01 1.574637681159420310e+01 1.158333333333333393e+01 1.513953488372093048e+01 1.531578947368421062e+01 1.228735632183908066e+01 1.388235294117647101e+01 1.571052631578947434e+01…
1.904109589041095774e+01 1.602752293577981746e+01 1.609649122807017463e+01 1.434166666666666679e+01 1.437068965517241459e+01 1.687234042553191316e+01 1.857723577235772439e+01 1.760810810810810878e+01 1.317500000000000071e+01 1.373033707865168473e+01 1.517500000000000071e+01 1.603846153846154010e+01 1.401666666666666750e+01 1.561999999999999922e+01 1.170866141732283516e+01 1.282644628099173545e+01…
1.861538461538461675e+01 1.551515151515151558e+01 2.010666666666666558e+01 1.732786885245901587e+01 1.567605633802816989e+01 1.724137931034482918e+01 1.912105263157894797e+01 1.814529914529914478e+01 1.414666666666666650e+01 1.314545454545454461e+01 1.469711538461538503e+01 1.471428571428571352e+01 1.396650717703349365e+01 1.592982456140350855e+01 1.505617977528089924e+01 2.276712328767123239e+01…
1.527093596059113345e+01 1.273076923076922995e+01 1.401234567901234485e+01 1.456557377049180246e+01 1.800000000000000000e+01 1.323602484472049667e+01 1.341249999999999964e+01 1.806201550387596910e+01 1.427536231884058004e+01 1.354098360655737743e+01 1.528070175438596578e+01 1.183216783216783163e+01 1.513684210526315788e+01 1.622093023255813904e+01 1.411009174311926628e+01 1.653389830508474745e+01…
1.750724637681159379e+01 1.531012658227848178e+01 1.912857142857142989e+01 1.873684210526315752e+01 1.454054054054054035e+01 1.871794871794871895e+01 1.811718750000000000e+01 2.280769230769230660e+01 1.416249999999999964e+01 1.641176470588235148e+01 1.515094339622641506e+01 1.569014084507042206e+01 1.813043478260869534e+01 1.777272727272727337e+01 1.696000000000000085e+01 1.834567901234568055e+01…
1.484913793103448221e+01 2.255681818181818343e+01 1.589285714285714235e+01 1.489130434782608781e+01 1.670833333333333215e+01 1.719469026548672730e+01 1.727160493827160437e+01 1.807017543859648967e+01 1.814814814814814881e+01 1.548148148148148096e+01 1.696629213483145904e+01 1.716000000000000014e+01 2.453333333333333499e+01 1.527826086956521756e+01 1.839534883720930125e+01 1.770967741935483986e+01…
1.360493827160493829e+01 1.375409836065573721e+01 1.610714285714285765e+01 1.211206896551724199e+01 2.089285714285714235e+01 1.749514563106795961e+01 1.436486486486486491e+01 1.498214285714285765e+01 1.776923076923077005e+01 1.442156862745098067e+01 1.292537313432835866e+01 1.505063291139240533e+01 1.656250000000000000e+01 1.277777777777777857e+01 1.772058823529411598e+01 1.732467532467532578e+01…
1.808641975308642103e+01 1.179199999999999982e+01 1.760130718954248508e+01 1.869863013698630283e+01 1.686956521739130466e+01 1.769000000000000128e+01 1.781521739130434767e+01 1.557017543859649145e+01 1.546666666666666679e+01 1.493939393939393945e+01 1.760176991150442305e+01 1.341666666666666607e+01 1.510416666666666607e+01 1.703333333333333499e+01 1.599107142857142883e+01 1.572727272727272663e+01…
1.413333333333333286e+01 2.050000000000000000e+01 1.717187500000000000e+01 1.863829787234042712e+01 1.985593220338983045e+01 1.785185185185185119e+01 1.697087378640776834e+01 1.973333333333333428e+01 1.613698630136986267e+01 1.627397260273972535e+01 1.888679245283018915e+01 1.172093023255813904e+01 1.485714285714285765e+01 2.065789473684210620e+01 1.460638297872340452e+01 1.816000000000000014e+01…
1.142038216560509589e+01 1.140229885057471293e+01 2.007000000000000028e+01 1.540476190476190510e+01 1.955769230769230660e+01 1.666666666666666785e+01 1.444117647058823550e+01 1.950000000000000000e+01 1.390265486725663635e+01 1.691304347826087096e+01 1.376576576576576549e+01 1.701176470588235290e+01 1.453571428571428648e+01 1.841176470588235148e+01 1.648000000000000043e+01 1.382307692307692371e+01…
1.743421052631579116e+01 1.432051282051282115e+01 1.907692307692307665e+01 1.601249999999999929e+01 1.478102189781021814e+01 1.388636363636363669e+01 1.888108108108108141e+01 1.874193548387096797e+01 1.886046511627906952e+01 1.769166666666666643e+01 1.728301886792452891e+01 1.396212121212121282e+01 1.471428571428571352e+01 1.614285714285714235e+01 1.382978723404255383e+01 1.573913043478260931e+01…
1.717948717948717885e+01 1.400636942675159169e+01 1.687640449438202239e+01 1.154477611940298587e+01 1.701149425287356465e+01 1.822745098039215605e+01 1.550884955752212413e+01 1.353846153846153832e+01 1.992592592592592737e+01 1.505660377358490543e+01 1.522222222222222143e+01 1.513636363636363669e+01 1.576470588235294201e+01 1.385714285714285765e+01 1.623636363636363811e+01 1.535365853658536572e+01…
1.802597402597402620e+01 1.545625000000000071e+01 2.017647058823529349e+01 1.520930232558139572e+01 1.932352941176470651e+01 1.809782608695652328e+01 1.653846153846154010e+01 1.712962962962962976e+01 1.238709677419354804e+01 1.813043478260869534e+01 1.559627329192546519e+01 1.494392523364486003e+01 1.644897959183673564e+01 1.734426229508196826e+01 2.106451612903225978e+01 1.705000000000000071e+01…
1.902531645569620267e+01 1.348979591836734748e+01 1.596103896103896069e+01 1.756481481481481310e+01 1.340145985401459860e+01 1.773584905660377231e+01 1.830909090909090864e+01 1.917391304347826164e+01 1.348360655737704938e+01 1.496428571428571352e+01 1.421176470588235219e+01 1.702586206896551602e+01 1.825000000000000000e+01 1.576271186440678029e+01 1.680851063829787151e+01 1.264748201438848874e+01…
1.571739130434782616e+01 1.505511811023622037e+01 1.402941176470588225e+01 1.647058823529411598e+01 1.806250000000000000e+01 1.875000000000000000e+01 1.666412213740457915e+01 1.129629629629629584e+01 1.857692307692307665e+01 1.696363636363636473e+01 1.423076923076922995e+01 1.497142857142857153e+01 2.094505494505494525e+01 1.607407407407407263e+01 1.766666666666666785e+01 1.522115384615384670e+01…
1.451127819548872111e+01 1.473809523809523725e+01 1.493181818181818166e+01 1.555357142857142883e+01 2.089999999999999858e+01 1.645303867403314868e+01 1.495238095238095255e+01 1.623893805309734617e+01 1.370786516853932646e+01 1.311267605633802802e+01 1.405714285714285694e+01 1.214062500000000000e+01 1.517977528089887684e+01 1.300000000000000000e+01 1.726618705035971146e+01 1.719999999999999929e+01…
1.662337662337662181e+01 1.620338983050847403e+01 1.654545454545454675e+01 1.455555555555555536e+01 1.791489361702127781e+01 1.786138613861386304e+01 1.385135135135135087e+01 1.650495049504950629e+01 1.658108108108108070e+01 1.336619718309859195e+01 1.798780487804878092e+01 1.721897810218978009e+01 1.703614457831325169e+01 1.760526315789473628e+01 1.313157894736842124e+01 1.127419354838709609e+01…
1.428205128205128283e+01 1.263194444444444464e+01 1.858823529411764852e+01 1.715873015873015817e+01 1.831578947368420884e+01 1.623404255319148959e+01 1.574545454545454604e+01 1.673999999999999844e+01 1.742222222222222072e+01 1.501315789473684248e+01 1.729166666666666785e+01 1.170491803278688536e+01 1.528205128205128283e+01 1.362500000000000000e+01 1.963934426229508290e+01 1.723404255319148959e+01…
1.422566371681415909e+01 1.400000000000000000e+01 1.450877192982456165e+01 1.733999999999999986e+01 2.057142857142857295e+01 1.522471910112359517e+01 1.619565217391304301e+01 2.031944444444444287e+01 1.468217054263565835e+01 1.604444444444444429e+01 1.976271186440677852e+01 1.997560975609756184e+01 1.829629629629629761e+01 1.706756756756756843e+01 1.967567567567567721e+01 1.732530120481927582e+01…
1.331578947368421062e+01 1.531372549019607909e+01 1.762295081967213051e+01 1.597520661157024868e+01 1.555000000000000071e+01 1.827083333333333215e+01 1.630769230769230660e+01 1.616494845360824684e+01 1.696610169491525255e+01 1.712244897959183731e+01 1.814285714285714235e+01 1.580000000000000071e+01 2.107999999999999829e+01 1.855999999999999872e+01 1.902941176470588402e+01 1.515841584158415856e+01…
1.531147540983606525e+01 1.322222222222222143e+01 1.756862745098039369e+01 1.836507936507936378e+01 1.672222222222222143e+01 1.700000000000000000e+01 1.585074626865671554e+01 1.770786516853932469e+01 1.806779661016949134e+01 1.304950495049504866e+01 1.699115044247787765e+01 1.692233009708737868e+01 2.249315068493150704e+01 2.021875000000000000e+01 2.031506849315068663e+01 1.579130434782608638e+01…
1.637500000000000000e+01 1.551999999999999957e+01 1.883999999999999986e+01 2.056862745098039369e+01 1.756666666666666643e+01 1.656521739130434767e+01 1.945161290322580783e+01 1.721686746987951722e+01 1.612121212121212110e+01 1.693750000000000000e+01 2.069491525423728717e+01 1.300000000000000000e+01 1.423076923076922995e+01 1.522222222222222143e+01 1.913793103448275801e+01 1.725641025641025550e+01…
1.504761904761904745e+01 1.561176470588235254e+01 1.743750000000000000e+01 1.661224489795918302e+01 1.862500000000000000e+01 1.626506024096385516e+01 2.070967741935483986e+01 1.994871794871794890e+01 1.611504424778761191e+01 1.702739726027397182e+01 1.877011494252873547e+01 1.925000000000000000e+01 1.387765957446808507e+01 1.573563218390804685e+01 1.551515151515151558e+01 1.244186046511627985e+01…
1.529599999999999937e+01 1.042063492063492092e+01 1.191463414634146289e+01 1.396296296296296369e+01 1.708474576271186507e+01 1.541176470588235325e+01 1.759677419354838790e+01 1.406557377049180246e+01 1.386046511627906952e+01 1.597674418604651159e+01 1.588888888888888928e+01 2.053191489361702082e+01 1.748000000000000043e+01 1.561538461538461497e+01 1.657065217391304301e+01 1.541463414634146289e+01…
1.734693877551020336e+01 1.592857142857142883e+01 1.880701754385965074e+01 1.155555555555555536e+01 1.267647058823529349e+01 1.775806451612903203e+01 1.588888888888888928e+01 1.759210526315789380e+01 1.825000000000000000e+01 1.560919540229884994e+01 1.654166666666666785e+01 1.694202898550724612e+01 2.007142857142857295e+01 2.068571428571428683e+01 1.964000000000000057e+01 2.145454545454545325e+01…
1.732499999999999929e+01 1.742105263157894868e+01 1.962809917355371780e+01 1.611538461538461675e+01 1.915789473684210620e+01 1.434567901234567877e+01 1.870370370370370239e+01 1.722641509433962170e+01 1.610775862068965480e+01 1.395833333333333393e+01 1.489655172413793061e+01 2.297619047619047450e+01 1.701639344262295239e+01 1.698000000000000043e+01 1.364705882352941124e+01 1.727848101265822933e+01…
1.665656565656565746e+01 1.910588235294117609e+01 1.757954545454545325e+01 2.061038961038961048e+01 1.660439560439560580e+01 1.286956521739130466e+01 1.658510638297872219e+01 2.248780487804878092e+01 2.208108108108108070e+01 1.774358974358974450e+01 1.693814432989690744e+01 1.434883720930232620e+01 1.818032786885245855e+01 1.704347826086956630e+01 1.659793814432989834e+01 1.792753623188405854e+01…
1.577777777777777857e+01 1.422619047619047628e+01 1.509160305343511510e+01 1.892682926829268197e+01 1.909411764705882320e+01 1.490384615384615330e+01 1.907407407407407263e+01 1.694117647058823550e+01 1.675409836065573899e+01 1.697590361445783103e+01 1.520261437908496660e+01 1.551086956521739069e+01 1.774166666666666714e+01 1.539705882352941124e+01 1.991304347826087096e+01 1.510416666666666607e+01…
1.848387096774193594e+01 1.718309859154929597e+01 1.662500000000000000e+01 1.842857142857142705e+01 1.688181818181818272e+01 1.635593220338983045e+01 1.998947368421052673e+01 1.536153846153846203e+01 1.880645161290322420e+01 1.922500000000000142e+01 1.739999999999999858e+01 1.946666666666666501e+01 1.997560975609756184e+01 1.758823529411764852e+01 1.816666666666666785e+01 1.635483870967741993e+01…
1.618181818181818343e+01 1.432000000000000028e+01 1.818750000000000000e+01 1.915517241379310320e+01 1.733333333333333215e+01 1.831111111111111001e+01 1.585714285714285765e+01 1.862686567164179152e+01 1.707692307692307665e+01 1.425757575757575779e+01 1.481034482758620641e+01 1.716216216216216139e+01 1.948148148148148096e+01 2.139999999999999858e+01 1.774418604651162923e+01 1.705882352941176450e+01…
1.866666666666666785e+01 1.737500000000000000e+01 1.977777777777777857e+01 1.684444444444444500e+01 1.603333333333333499e+01 1.900000000000000000e+01 1.896666666666666501e+01 1.692000000000000171e+01 1.544999999999999929e+01 1.432911392405063289e+01 1.366666666666666607e+01 1.700000000000000000e+01 1.589655172413793061e+01 1.715053763440860379e+01 1.396363636363636296e+01 1.524038461538461497e+01…
1.744680851063829863e+01 1.508000000000000007e+01 1.575609756097560954e+01 1.633098591549295620e+01 1.718181818181818343e+01 1.849473684210526159e+01 1.651923076923077005e+01 2.050632911392404978e+01 1.388524590163934391e+01 2.122580645161290391e+01 1.766101694915254328e+01 1.672641509433962170e+01 1.667123287671232745e+01 1.652592592592592524e+01 1.615625000000000000e+01 1.634693877551020336e+01…
1.624324324324324209e+01 2.100000000000000000e+01 1.323529411764705799e+01 1.424000000000000021e+01 1.805479452054794365e+01 1.963636363636363669e+01 1.800000000000000000e+01 1.800000000000000000e+01 1.401980198019801982e+01 1.253271028037383239e+01 1.744642857142857295e+01 1.762500000000000000e+01 1.516161616161616088e+01 1.633870967741935587e+01 1.430526315789473735e+01 1.863200000000000145e+01…
1.693548387096774022e+01 1.469999999999999929e+01 1.432307692307692371e+01 1.646666666666666501e+01 1.997297297297297192e+01 1.710000000000000142e+01 1.828571428571428470e+01 1.946808510638297918e+01 1.526415094339622591e+01 1.553608247422680400e+01 1.435897435897435948e+01 1.641592920353982166e+01 2.195238095238095255e+01 1.230555555555555536e+01 1.692857142857142705e+01 1.647282608695652328e+01…
1.819444444444444287e+01 1.704444444444444429e+01 1.972413793103448398e+01 1.740740740740740833e+01 1.675000000000000000e+01 1.678125000000000000e+01 1.753731343283581978e+01 1.900000000000000000e+01 1.823255813953488413e+01 1.942857142857142705e+01 1.742857142857142705e+01 1.242647058823529349e+01 1.693617021276595835e+01 1.618750000000000000e+01 1.950000000000000000e+01 1.837037037037037024e+01…
1.970909090909091077e+01 1.732258064516129181e+01 1.909090909090908994e+01 1.336708860759493689e+01 1.850769230769230944e+01 1.678571428571428470e+01 2.159259259259259167e+01 1.692500000000000071e+01 1.800000000000000000e+01 1.467272727272727195e+01 3.566666666666666430e+01 1.537681159420289845e+01 1.775000000000000000e+01 1.931578947368420884e+01 1.487912087912087955e+01 1.679104477611940283e+01…
2.000000000000000000e+01 1.792000000000000171e+01 2.117241379310344840e+01 1.617647058823529349e+01 1.906451612903225978e+01 1.865217391304347672e+01 1.928571428571428470e+01 1.710000000000000142e+01 1.669696969696969546e+01 1.643396226415094219e+01 1.691891891891891930e+01 1.371578947368421098e+01 1.857142857142857295e+01 1.631428571428571317e+01 2.153125000000000000e+01 1.600000000000000000e+01…
1.406000000000000050e+01 1.469999999999999929e+01 1.282608695652173836e+01 1.682499999999999929e+01 2.357575757575757436e+01 1.477777777777777857e+01 1.944262295081967196e+01 1.793750000000000000e+01 1.909259259259259167e+01 1.597872340425531945e+01 1.927272727272727337e+01 1.366265060240963791e+01 1.819230769230769340e+01 1.454098360655737743e+01 2.005555555555555713e+01 1.787341772151898667e+01…
1.330000000000000071e+01 1.700000000000000000e+01 2.142105263157894868e+01 1.517647058823529349e+01 1.524561403508771917e+01 1.742187500000000000e+01 1.913636363636363669e+01 1.776470588235294201e+01 1.613333333333333286e+01 1.893478260869565233e+01 1.900000000000000000e+01 1.361111111111111072e+01 1.584782608695652151e+01 1.530275229357798139e+01 1.822556390977443641e+01 1.550000000000000000e+01…
1.575000000000000000e+01 1.349462365591397806e+01 1.735000000000000142e+01 1.459183673469387799e+01 1.611111111111111072e+01 1.731111111111111001e+01 1.935714285714285765e+01 1.285897435897435948e+01 1.503846153846153832e+01 1.828947368421052744e+01 2.023529411764705799e+01 2.047916666666666785e+01 1.639534883720930125e+01 1.735714285714285765e+01 1.642857142857142705e+01 1.716279069767441712e+01…
1.838181818181818272e+01 1.543589743589743613e+01 2.000000000000000000e+01 1.859259259259259167e+01 1.852941176470588402e+01 1.606250000000000000e+01 1.775000000000000000e+01 1.656097560975609895e+01 1.718181818181818343e+01 1.521428571428571352e+01 1.700000000000000000e+01 1.783620689655172242e+01 1.921999999999999886e+01 2.007692307692307665e+01 1.125000000000000000e+01 1.945454545454545325e+01…
1.984615384615384670e+01 1.392500000000000071e+01 1.708695652173912904e+01 1.480952380952381020e+01 1.464814814814814881e+01 1.825000000000000000e+01 2.000000000000000000e+01 2.108695652173912904e+01 1.757692307692307665e+01 1.789010989010989050e+01 1.623999999999999844e+01 1.544999999999999929e+01 1.755555555555555713e+01 1.930000000000000071e+01 1.766216216216216139e+01 1.888607594936708978e+01…
2.200000000000000000e+01 1.648571428571428399e+01 1.495652173913043548e+01 1.825000000000000000e+01 1.543902439024390283e+01 1.872727272727272663e+01 1.717647058823529349e+01 2.024561403508771917e+01 1.498214285714285765e+01 1.531578947368421062e+01 1.659322033898305193e+01 2.090909090909091006e+01 2.113043478260869534e+01 1.735714285714285765e+01 1.859183673469387799e+01 1.756862745098039369e+01…
1.340000000000000036e+01 1.713793103448275801e+01 1.610000000000000142e+01 2.163636363636363669e+01 1.807692307692307665e+01 1.957446808510638192e+01 1.668965517241379359e+01 1.584615384615384670e+01 1.792592592592592737e+01 1.866666666666666785e+01 1.602298850574712574e+01 1.433333333333333393e+01 1.430434782608695699e+01 1.606250000000000000e+01 2.276190476190476275e+01 1.606153846153846132e+01…
2.044999999999999929e+01 1.367647058823529349e+01 1.950000000000000000e+01 1.763636363636363669e+01 2.141176470588235148e+01 2.300000000000000000e+01 2.042857142857142705e+01 2.377777777777777857e+01 1.935294117647058698e+01 2.039999999999999858e+01 1.994999999999999929e+01 1.979069767441860606e+01 1.678260869565217561e+01 1.531481481481481488e+01 1.820238095238095255e+01 1.896000000000000085e+01…
1.534999999999999964e+01 1.277777777777777857e+01 1.785294117647058698e+01 1.822222222222222143e+01 1.850000000000000000e+01 1.893750000000000000e+01 1.697142857142857153e+01 2.168181818181818343e+01 1.393939393939393945e+01 1.862500000000000000e+01 1.987777777777777644e+01 1.746428571428571530e+01 1.656756756756756843e+01 1.600909090909090793e+01 2.177192982456140413e+01 1.625000000000000000e+01…
1.438888888888888928e+01 1.333333333333333393e+01 1.200000000000000000e+01 1.803125000000000000e+01 2.300000000000000000e+01 1.865853658536585513e+01 2.007499999999999929e+01 1.660606060606060552e+01 1.796969696969696884e+01 1.855555555555555713e+01 1.760000000000000142e+01 1.381132075471698073e+01 2.026086956521739069e+01 1.958823529411764852e+01 2.042105263157894868e+01 1.676666666666666572e+01…
1.462962962962962976e+01 1.800000000000000000e+01 1.712000000000000099e+01 1.900000000000000000e+01 1.653191489361702082e+01 1.843333333333333357e+01 1.719047619047618980e+01 1.930612244897959329e+01 1.752941176470588402e+01 1.404545454545454497e+01 1.937837837837837895e+01 2.022222222222222143e+01 1.630681818181818343e+01 1.693103448275861922e+01 1.822222222222222143e+01 1.653191489361702082e+01…
1.638709677419354804e+01 1.926666666666666572e+01 1.474285714285714199e+01 1.988888888888888928e+01 2.055555555555555713e+01 1.737500000000000000e+01 2.038888888888888928e+01 1.560869565217391219e+01 1.629230769230769127e+01 1.853658536585365724e+01 1.816666666666666785e+01 1.612903225806451601e+01 1.375000000000000000e+01 1.777777777777777857e+01 1.766666666666666785e+01 1.500000000000000000e+01…
1.718750000000000000e+01 1.895454545454545325e+01 1.725000000000000000e+01 1.655000000000000071e+01 1.805000000000000071e+01 2.244000000000000128e+01 2.104878048780487632e+01 1.782608695652173836e+01 1.864999999999999858e+01 1.654385964912280826e+01 2.007692307692307665e+01 1.688888888888888928e+01 1.695833333333333215e+01 1.694444444444444287e+01 2.116666666666666785e+01 1.829629629629629761e+01…
1.629629629629629761e+01 1.507894736842105310e+01 1.838461538461538325e+01 2.285714285714285765e+01 1.611764705882352899e+01 2.235999999999999943e+01 2.089999999999999858e+01 1.824324324324324209e+01 1.382352941176470651e+01 1.662745098039215819e+01 1.587500000000000000e+01 1.933333333333333215e+01 1.923333333333333428e+01 1.576086956521739069e+01 2.005000000000000071e+01 1.907547169811320842e+01…
1.818181818181818343e+01 2.055172413793103559e+01 2.000000000000000000e+01 1.845454545454545325e+01 1.569999999999999929e+01 2.150000000000000000e+01 1.788888888888888928e+01 1.883333333333333215e+01 1.786666666666666714e+01 1.908823529411764852e+01 2.034615384615384670e+01 1.527777777777777857e+01 1.618750000000000000e+01 1.894444444444444287e+01 1.789361702127659726e+01 1.787500000000000000e+01…
1.739999999999999858e+01 1.183333333333333393e+01 1.981818181818181657e+01 2.009090909090908994e+01 1.980000000000000071e+01 1.890909090909091006e+01 2.193939393939393767e+01 1.800000000000000000e+01 1.609523809523809490e+01 1.314285714285714235e+01 1.719999999999999929e+01 1.743478260869565233e+01 1.862500000000000000e+01 1.725000000000000000e+01 1.675000000000000000e+01 1.593750000000000000e+01…
1.892307692307692335e+01 1.933333333333333215e+01 2.219354838709677580e+01 2.046153846153845990e+01 1.807692307692307665e+01 2.557142857142857295e+01 2.133333333333333215e+01 2.215789473684210620e+01 1.804081632653061362e+01 1.703333333333333499e+01 1.881250000000000000e+01 2.104545454545454675e+01 2.500000000000000000e+01 2.476923076923077005e+01 2.047058823529411598e+01 2.290322580645161210e+01…
1.755555555555555713e+01 2.341176470588235148e+01 2.046153846153845990e+01 2.002325581395348664e+01 2.043333333333333357e+01 1.986363636363636331e+01 2.133333333333333215e+01 1.761538461538461675e+01 1.600000000000000000e+01 1.730000000000000071e+01 1.658333333333333215e+01 1.738095238095237960e+01 1.709090909090908994e+01 1.733333333333333215e+01 1.766666666666666785e+01 1.689743589743589780e+01…
1.680000000000000071e+01 1.900000000000000000e+01 2.130000000000000071e+01 1.266666666666666607e+01 2.039999999999999858e+01 1.881250000000000000e+01 1.550000000000000000e+01 1.662500000000000000e+01 1.821875000000000000e+01 1.854166666666666785e+01 1.881818181818181657e+01 1.431250000000000000e+01 1.766666666666666785e+01 1.839999999999999858e+01 1.702941176470588402e+01 1.712500000000000000e+01…
1.533333333333333393e+01 1.853846153846154010e+01 2.200000000000000000e+01 1.900000000000000000e+01 2.133333333333333215e+01 1.775000000000000000e+01 2.288888888888888928e+01 2.089999999999999858e+01 2.296875000000000000e+01 1.607999999999999829e+01 1.958333333333333215e+01 2.268750000000000000e+01 1.588888888888888928e+01 1.865517241379310320e+01 1.700000000000000000e+01 1.600000000000000000e+01…
1.875000000000000000e+01 2.150000000000000000e+01 2.950000000000000000e+01 2.211111111111111072e+01 1.758823529411764852e+01 2.038095238095237960e+01 2.225000000000000000e+01 1.900000000000000000e+01 3.150000000000000000e+01 1.873684210526315752e+01 1.998245614035087669e+01 1.796428571428571530e+01 1.815625000000000000e+01 1.876923076923077005e+01 2.175000000000000000e+01 1.625000000000000000e+01…

## Sheet: Figure 4b
Figure 4b
128x128 reads per position
1.180000000000000000e+02 2.800000000000000000e+02 1.900000000000000000e+02 3.040000000000000000e+02 3.060000000000000000e+02 1.080000000000000000e+02 1.540000000000000000e+02 1.340000000000000000e+02 2.040000000000000000e+02 3.580000000000000000e+02 1.140000000000000000e+02 1.000000000000000000e+02 1.240000000000000000e+02 1.100000000000000000e+02 1.020000000000000000e+02 2.760000000000000000e+02…
9.600000000000000000e+01 2.140000000000000000e+02 1.160000000000000000e+02 5.100000000000000000e+02 1.140000000000000000e+02 3.080000000000000000e+02 8.400000000000000000e+01 9.400000000000000000e+01 9.200000000000000000e+01 1.240000000000000000e+02 1.600000000000000000e+02 1.180000000000000000e+02 1.240000000000000000e+02 2.240000000000000000e+02 2.380000000000000000e+02 1.760000000000000000e+02…
1.220000000000000000e+02 1.060000000000000000e+02 1.980000000000000000e+02 1.460000000000000000e+02 1.400000000000000000e+02 1.740000000000000000e+02 1.120000000000000000e+02 3.000000000000000000e+01 1.120000000000000000e+02 4.520000000000000000e+02 9.600000000000000000e+01 1.000000000000000000e+02 9.600000000000000000e+01 2.700000000000000000e+02 1.620000000000000000e+02 3.920000000000000000e+02…
3.400000000000000000e+01 4.000000000000000000e+01 1.700000000000000000e+02 1.140000000000000000e+02 1.020000000000000000e+02 9.800000000000000000e+01 8.000000000000000000e+01 2.160000000000000000e+02 1.160000000000000000e+02 3.000000000000000000e+02 1.420000000000000000e+02 1.680000000000000000e+02 2.120000000000000000e+02 1.400000000000000000e+02 4.620000000000000000e+02 1.500000000000000000e+02…
2.780000000000000000e+02 7.000000000000000000e+01 1.320000000000000000e+02 2.660000000000000000e+02 1.300000000000000000e+02 1.600000000000000000e+02 2.000000000000000000e+02 2.720000000000000000e+02 1.400000000000000000e+02 2.540000000000000000e+02 3.100000000000000000e+02 1.460000000000000000e+02 2.520000000000000000e+02 2.420000000000000000e+02 1.420000000000000000e+02 2.180000000000000000e+02…
2.280000000000000000e+02 2.480000000000000000e+02 7.400000000000000000e+01 1.540000000000000000e+02 1.720000000000000000e+02 1.400000000000000000e+02 4.700000000000000000e+02 4.980000000000000000e+02 6.400000000000000000e+01 7.400000000000000000e+01 1.140000000000000000e+02 1.220000000000000000e+02 7.600000000000000000e+01 7.000000000000000000e+01 2.520000000000000000e+02 2.780000000000000000e+02…
7.600000000000000000e+01 2.400000000000000000e+02 2.700000000000000000e+02 1.500000000000000000e+02 8.200000000000000000e+01 1.360000000000000000e+02 5.800000000000000000e+01 1.700000000000000000e+02 1.720000000000000000e+02 2.400000000000000000e+02 7.800000000000000000e+01 1.080000000000000000e+02 1.440000000000000000e+02 2.700000000000000000e+02 2.540000000000000000e+02 9.200000000000000000e+01…
2.140000000000000000e+02 2.400000000000000000e+02 9.800000000000000000e+01 3.620000000000000000e+02 2.080000000000000000e+02 3.600000000000000000e+02 1.560000000000000000e+02 8.400000000000000000e+01 2.660000000000000000e+02 2.100000000000000000e+02 3.380000000000000000e+02 2.100000000000000000e+02 2.200000000000000000e+02 2.580000000000000000e+02 1.200000000000000000e+02 1.960000000000000000e+02…
2.800000000000000000e+02 5.120000000000000000e+02 1.720000000000000000e+02 3.420000000000000000e+02 3.880000000000000000e+02 2.960000000000000000e+02 2.820000000000000000e+02 5.800000000000000000e+01 2.600000000000000000e+02 1.280000000000000000e+02 3.080000000000000000e+02 1.140000000000000000e+02 1.720000000000000000e+02 2.480000000000000000e+02 2.380000000000000000e+02 3.520000000000000000e+02…
2.460000000000000000e+02 1.640000000000000000e+02 1.740000000000000000e+02 3.820000000000000000e+02 1.600000000000000000e+02 1.500000000000000000e+02 3.020000000000000000e+02 2.880000000000000000e+02 1.720000000000000000e+02 2.180000000000000000e+02 3.760000000000000000e+02 1.860000000000000000e+02 2.580000000000000000e+02 3.180000000000000000e+02 1.340000000000000000e+02 2.340000000000000000e+02…
5.600000000000000000e+01 1.420000000000000000e+02 1.340000000000000000e+02 2.120000000000000000e+02 4.040000000000000000e+02 2.820000000000000000e+02 2.480000000000000000e+02 6.200000000000000000e+01 1.300000000000000000e+02 2.660000000000000000e+02 2.300000000000000000e+02 2.900000000000000000e+02 5.400000000000000000e+01 2.140000000000000000e+02 5.400000000000000000e+01 1.220000000000000000e+02…
1.220000000000000000e+02 2.700000000000000000e+02 8.800000000000000000e+01 2.580000000000000000e+02 2.140000000000000000e+02 1.320000000000000000e+02 2.320000000000000000e+02 1.220000000000000000e+02 2.380000000000000000e+02 2.720000000000000000e+02 2.720000000000000000e+02 5.500000000000000000e+02 1.640000000000000000e+02 1.280000000000000000e+02 1.820000000000000000e+02 2.220000000000000000e+02…
1.540000000000000000e+02 2.180000000000000000e+02 1.180000000000000000e+02 2.020000000000000000e+02 1.960000000000000000e+02 2.660000000000000000e+02 2.960000000000000000e+02 4.760000000000000000e+02 8.200000000000000000e+01 6.020000000000000000e+02 3.240000000000000000e+02 2.440000000000000000e+02 1.360000000000000000e+02 5.700000000000000000e+02 9.600000000000000000e+01 1.660000000000000000e+02…
8.200000000000000000e+01 1.940000000000000000e+02 1.640000000000000000e+02 1.880000000000000000e+02 1.940000000000000000e+02 1.760000000000000000e+02 1.580000000000000000e+02 2.660000000000000000e+02 4.340000000000000000e+02 2.120000000000000000e+02 3.880000000000000000e+02 2.540000000000000000e+02 3.320000000000000000e+02 4.340000000000000000e+02 3.080000000000000000e+02 1.020000000000000000e+02…
2.240000000000000000e+02 1.960000000000000000e+02 1.060000000000000000e+02 1.460000000000000000e+02 8.800000000000000000e+01 2.800000000000000000e+02 8.400000000000000000e+01 1.040000000000000000e+02 2.560000000000000000e+02 3.640000000000000000e+02 4.060000000000000000e+02 3.440000000000000000e+02 1.860000000000000000e+02 1.740000000000000000e+02 3.500000000000000000e+02 1.400000000000000000e+02…
2.240000000000000000e+02 1.300000000000000000e+02 8.600000000000000000e+01 2.640000000000000000e+02 2.760000000000000000e+02 1.620000000000000000e+02 1.700000000000000000e+02 2.060000000000000000e+02 2.140000000000000000e+02 1.300000000000000000e+02 1.680000000000000000e+02 1.560000000000000000e+02 2.840000000000000000e+02 5.800000000000000000e+01 3.280000000000000000e+02 3.320000000000000000e+02…
1.780000000000000000e+02 2.500000000000000000e+02 1.080000000000000000e+02 2.040000000000000000e+02 3.080000000000000000e+02 1.240000000000000000e+02 1.940000000000000000e+02 2.200000000000000000e+02 3.260000000000000000e+02 1.980000000000000000e+02 2.180000000000000000e+02 7.200000000000000000e+01 1.740000000000000000e+02 1.520000000000000000e+02 2.340000000000000000e+02 2.640000000000000000e+02…
4.640000000000000000e+02 1.600000000000000000e+02 3.060000000000000000e+02 3.460000000000000000e+02 1.580000000000000000e+02 1.760000000000000000e+02 3.240000000000000000e+02 4.800000000000000000e+01 4.900000000000000000e+02 2.040000000000000000e+02 1.540000000000000000e+02 1.260000000000000000e+02 2.360000000000000000e+02 1.100000000000000000e+02 3.100000000000000000e+02 1.340000000000000000e+02…
4.100000000000000000e+02 2.660000000000000000e+02 6.200000000000000000e+01 1.040000000000000000e+02 2.000000000000000000e+02 2.920000000000000000e+02 4.780000000000000000e+02 8.200000000000000000e+01 6.200000000000000000e+01 3.160000000000000000e+02 1.620000000000000000e+02 2.180000000000000000e+02 1.660000000000000000e+02 3.780000000000000000e+02 4.580000000000000000e+02 3.220000000000000000e+02…
1.860000000000000000e+02 3.740000000000000000e+02 7.000000000000000000e+01 3.220000000000000000e+02 7.200000000000000000e+01 1.020000000000000000e+02 2.920000000000000000e+02 1.080000000000000000e+02 3.020000000000000000e+02 2.800000000000000000e+02 2.320000000000000000e+02 2.060000000000000000e+02 5.600000000000000000e+01 8.200000000000000000e+01 2.660000000000000000e+02 8.800000000000000000e+01…
2.340000000000000000e+02 3.120000000000000000e+02 2.320000000000000000e+02 1.120000000000000000e+02 2.640000000000000000e+02 2.640000000000000000e+02 1.340000000000000000e+02 2.060000000000000000e+02 1.720000000000000000e+02 4.120000000000000000e+02 1.980000000000000000e+02 2.900000000000000000e+02 4.700000000000000000e+02 3.380000000000000000e+02 2.160000000000000000e+02 3.280000000000000000e+02…
1.420000000000000000e+02 1.400000000000000000e+02 9.000000000000000000e+01 1.220000000000000000e+02 2.400000000000000000e+02 2.080000000000000000e+02 2.180000000000000000e+02 1.240000000000000000e+02 1.080000000000000000e+02 2.820000000000000000e+02 2.200000000000000000e+02 2.760000000000000000e+02 9.800000000000000000e+01 2.680000000000000000e+02 3.380000000000000000e+02 8.800000000000000000e+01…
1.340000000000000000e+02 2.920000000000000000e+02 2.780000000000000000e+02 2.400000000000000000e+02 2.080000000000000000e+02 1.920000000000000000e+02 1.800000000000000000e+02 1.640000000000000000e+02 3.600000000000000000e+01 4.480000000000000000e+02 6.600000000000000000e+01 2.420000000000000000e+02 3.540000000000000000e+02 7.600000000000000000e+01 3.280000000000000000e+02 4.300000000000000000e+02…
8.200000000000000000e+01 1.260000000000000000e+02 1.240000000000000000e+02 4.020000000000000000e+02 1.980000000000000000e+02 2.580000000000000000e+02 1.300000000000000000e+02 1.940000000000000000e+02 1.340000000000000000e+02 3.500000000000000000e+02 4.180000000000000000e+02 2.320000000000000000e+02 1.340000000000000000e+02 2.600000000000000000e+02 1.120000000000000000e+02 4.560000000000000000e+02…
7.400000000000000000e+01 1.960000000000000000e+02 1.540000000000000000e+02 5.600000000000000000e+01 2.580000000000000000e+02 1.540000000000000000e+02 1.600000000000000000e+02 4.220000000000000000e+02 2.300000000000000000e+02 2.280000000000000000e+02 1.000000000000000000e+02 3.640000000000000000e+02 3.580000000000000000e+02 2.660000000000000000e+02 3.100000000000000000e+02 1.640000000000000000e+02…
8.800000000000000000e+01 6.200000000000000000e+01 1.540000000000000000e+02 3.940000000000000000e+02 2.680000000000000000e+02 1.820000000000000000e+02 2.660000000000000000e+02 2.600000000000000000e+02 1.380000000000000000e+02 3.020000000000000000e+02 3.280000000000000000e+02 3.840000000000000000e+02 2.500000000000000000e+02 3.340000000000000000e+02 1.180000000000000000e+02 2.740000000000000000e+02…
1.800000000000000000e+02 1.460000000000000000e+02 1.560000000000000000e+02 1.840000000000000000e+02 8.400000000000000000e+01 6.200000000000000000e+01 1.360000000000000000e+02 3.120000000000000000e+02 1.500000000000000000e+02 2.680000000000000000e+02 9.200000000000000000e+01 1.720000000000000000e+02 1.240000000000000000e+02 7.000000000000000000e+01 2.160000000000000000e+02 1.780000000000000000e+02…
1.020000000000000000e+02 1.180000000000000000e+02 2.120000000000000000e+02 1.080000000000000000e+02 8.600000000000000000e+01 2.300000000000000000e+02 2.680000000000000000e+02 1.800000000000000000e+02 2.560000000000000000e+02 4.880000000000000000e+02 2.320000000000000000e+02 3.440000000000000000e+02 1.240000000000000000e+02 1.720000000000000000e+02 3.500000000000000000e+02 1.180000000000000000e+02…
1.400000000000000000e+02 3.720000000000000000e+02 3.560000000000000000e+02 3.740000000000000000e+02 3.560000000000000000e+02 1.680000000000000000e+02 7.800000000000000000e+01 2.540000000000000000e+02 2.340000000000000000e+02 2.440000000000000000e+02 2.480000000000000000e+02 4.260000000000000000e+02 1.180000000000000000e+02 3.400000000000000000e+01 2.880000000000000000e+02 2.560000000000000000e+02…
5.400000000000000000e+01 5.200000000000000000e+01 2.100000000000000000e+02 2.680000000000000000e+02 1.680000000000000000e+02 2.300000000000000000e+02 2.600000000000000000e+02 3.180000000000000000e+02 1.040000000000000000e+02 4.880000000000000000e+02 9.200000000000000000e+01 1.900000000000000000e+02 1.400000000000000000e+02 1.700000000000000000e+02 1.520000000000000000e+02 2.900000000000000000e+02…
1.660000000000000000e+02 1.040000000000000000e+02 2.740000000000000000e+02 2.160000000000000000e+02 6.400000000000000000e+01 1.260000000000000000e+02 2.100000000000000000e+02 2.840000000000000000e+02 2.820000000000000000e+02 1.180000000000000000e+02 6.800000000000000000e+01 9.000000000000000000e+01 2.200000000000000000e+02 1.560000000000000000e+02 3.480000000000000000e+02 2.260000000000000000e+02…
1.360000000000000000e+02 6.040000000000000000e+02 9.400000000000000000e+01 2.860000000000000000e+02 1.920000000000000000e+02 1.060000000000000000e+02 1.860000000000000000e+02 2.180000000000000000e+02 2.140000000000000000e+02 6.000000000000000000e+01 1.340000000000000000e+02 6.400000000000000000e+01 3.100000000000000000e+02 2.060000000000000000e+02 1.260000000000000000e+02 3.580000000000000000e+02…
2.520000000000000000e+02 1.640000000000000000e+02 5.720000000000000000e+02 1.780000000000000000e+02 1.280000000000000000e+02 1.160000000000000000e+02 1.020000000000000000e+02 1.700000000000000000e+02 2.800000000000000000e+02 4.400000000000000000e+01 2.620000000000000000e+02 2.540000000000000000e+02 1.780000000000000000e+02 1.820000000000000000e+02 3.060000000000000000e+02 1.600000000000000000e+02…
1.240000000000000000e+02 3.680000000000000000e+02 1.460000000000000000e+02 1.420000000000000000e+02 3.180000000000000000e+02 2.020000000000000000e+02 5.200000000000000000e+01 2.340000000000000000e+02 2.080000000000000000e+02 2.440000000000000000e+02 2.080000000000000000e+02 3.880000000000000000e+02 1.460000000000000000e+02 2.000000000000000000e+02 3.360000000000000000e+02 2.460000000000000000e+02…
1.000000000000000000e+02 1.940000000000000000e+02 6.200000000000000000e+01 1.340000000000000000e+02 1.400000000000000000e+02 2.500000000000000000e+02 8.800000000000000000e+01 8.600000000000000000e+01 4.680000000000000000e+02 4.240000000000000000e+02 4.280000000000000000e+02 2.840000000000000000e+02 3.320000000000000000e+02 1.580000000000000000e+02 4.400000000000000000e+02 3.940000000000000000e+02…
2.200000000000000000e+02 2.660000000000000000e+02 2.900000000000000000e+02 2.100000000000000000e+02 3.540000000000000000e+02 1.940000000000000000e+02 2.240000000000000000e+02 1.820000000000000000e+02 3.000000000000000000e+02 1.680000000000000000e+02 2.000000000000000000e+02 1.380000000000000000e+02 2.880000000000000000e+02 4.140000000000000000e+02 2.180000000000000000e+02 2.760000000000000000e+02…
2.520000000000000000e+02 1.040000000000000000e+02 4.380000000000000000e+02 3.440000000000000000e+02 2.720000000000000000e+02 6.600000000000000000e+01 2.320000000000000000e+02 3.500000000000000000e+02 1.880000000000000000e+02 1.400000000000000000e+02 2.880000000000000000e+02 8.600000000000000000e+01 4.160000000000000000e+02 1.960000000000000000e+02 6.800000000000000000e+01 2.580000000000000000e+02…
1.140000000000000000e+02 8.400000000000000000e+01 3.240000000000000000e+02 2.160000000000000000e+02 2.940000000000000000e+02 5.360000000000000000e+02 2.460000000000000000e+02 1.420000000000000000e+02 3.000000000000000000e+02 1.800000000000000000e+02 3.080000000000000000e+02 2.020000000000000000e+02 2.920000000000000000e+02 1.220000000000000000e+02 3.900000000000000000e+02 2.300000000000000000e+02…
2.760000000000000000e+02 3.440000000000000000e+02 2.340000000000000000e+02 2.860000000000000000e+02 2.840000000000000000e+02 2.540000000000000000e+02 1.380000000000000000e+02 2.460000000000000000e+02 3.800000000000000000e+02 2.740000000000000000e+02 3.240000000000000000e+02 2.800000000000000000e+02 1.760000000000000000e+02 3.140000000000000000e+02 2.420000000000000000e+02 2.440000000000000000e+02…
9.800000000000000000e+01 4.940000000000000000e+02 2.680000000000000000e+02 2.940000000000000000e+02 5.800000000000000000e+01 2.700000000000000000e+02 2.580000000000000000e+02 1.480000000000000000e+02 4.280000000000000000e+02 2.040000000000000000e+02 4.320000000000000000e+02 2.280000000000000000e+02 4.060000000000000000e+02 3.660000000000000000e+02 3.500000000000000000e+02 4.040000000000000000e+02…
2.420000000000000000e+02 3.460000000000000000e+02 1.320000000000000000e+02 1.720000000000000000e+02 2.740000000000000000e+02 3.200000000000000000e+02 2.600000000000000000e+02 1.620000000000000000e+02 2.760000000000000000e+02 3.140000000000000000e+02 8.200000000000000000e+01 1.840000000000000000e+02 1.140000000000000000e+02 2.220000000000000000e+02 3.460000000000000000e+02 1.160000000000000000e+02…
2.760000000000000000e+02 2.860000000000000000e+02 3.480000000000000000e+02 4.860000000000000000e+02 4.120000000000000000e+02 1.980000000000000000e+02 3.020000000000000000e+02 1.660000000000000000e+02 1.600000000000000000e+02 1.800000000000000000e+02 8.400000000000000000e+01 1.340000000000000000e+02 4.200000000000000000e+02 2.080000000000000000e+02 8.000000000000000000e+01 1.300000000000000000e+02…
1.300000000000000000e+02 2.560000000000000000e+02 2.300000000000000000e+02 1.540000000000000000e+02 1.440000000000000000e+02 2.100000000000000000e+02 3.040000000000000000e+02 2.040000000000000000e+02 2.260000000000000000e+02 3.000000000000000000e+02 1.100000000000000000e+02 2.260000000000000000e+02 1.020000000000000000e+02 1.840000000000000000e+02 1.200000000000000000e+02 2.300000000000000000e+02…
1.760000000000000000e+02 9.600000000000000000e+01 2.520000000000000000e+02 1.900000000000000000e+02 2.560000000000000000e+02 2.360000000000000000e+02 2.160000000000000000e+02 2.500000000000000000e+02 1.260000000000000000e+02 1.440000000000000000e+02 1.000000000000000000e+02 3.060000000000000000e+02 1.600000000000000000e+02 9.200000000000000000e+01 3.260000000000000000e+02 3.660000000000000000e+02…
1.360000000000000000e+02 4.700000000000000000e+02 3.380000000000000000e+02 4.560000000000000000e+02 1.200000000000000000e+01 2.040000000000000000e+02 2.400000000000000000e+02 2.040000000000000000e+02 8.000000000000000000e+01 3.900000000000000000e+02 1.640000000000000000e+02 2.780000000000000000e+02 4.820000000000000000e+02 2.940000000000000000e+02 1.700000000000000000e+02 1.800000000000000000e+02…
1.500000000000000000e+02 1.680000000000000000e+02 2.740000000000000000e+02 1.320000000000000000e+02 3.980000000000000000e+02 2.100000000000000000e+02 2.880000000000000000e+02 3.920000000000000000e+02 1.660000000000000000e+02 1.560000000000000000e+02 3.020000000000000000e+02 2.400000000000000000e+02 5.100000000000000000e+02 1.220000000000000000e+02 4.720000000000000000e+02 1.440000000000000000e+02…
1.280000000000000000e+02 1.000000000000000000e+02 1.240000000000000000e+02 1.160000000000000000e+02 1.380000000000000000e+02 1.320000000000000000e+02 5.800000000000000000e+01 1.560000000000000000e+02 2.280000000000000000e+02 2.120000000000000000e+02 9.600000000000000000e+01 2.400000000000000000e+02 1.920000000000000000e+02 2.680000000000000000e+02 2.580000000000000000e+02 7.000000000000000000e+01…
1.820000000000000000e+02 1.640000000000000000e+02 1.140000000000000000e+02 8.400000000000000000e+01 1.640000000000000000e+02 2.060000000000000000e+02 1.820000000000000000e+02 5.200000000000000000e+01 1.540000000000000000e+02 2.980000000000000000e+02 1.780000000000000000e+02 2.500000000000000000e+02 2.060000000000000000e+02 1.100000000000000000e+02 2.040000000000000000e+02 1.860000000000000000e+02…
2.040000000000000000e+02 7.200000000000000000e+01 2.860000000000000000e+02 1.460000000000000000e+02 1.620000000000000000e+02 3.600000000000000000e+02 9.600000000000000000e+01 9.400000000000000000e+01 1.760000000000000000e+02 2.320000000000000000e+02 9.000000000000000000e+01 1.200000000000000000e+02 2.420000000000000000e+02 3.500000000000000000e+02 8.800000000000000000e+01 2.580000000000000000e+02…
1.160000000000000000e+02 1.560000000000000000e+02 1.020000000000000000e+02 1.160000000000000000e+02 1.700000000000000000e+02 1.980000000000000000e+02 4.800000000000000000e+02 4.820000000000000000e+02 2.780000000000000000e+02 3.300000000000000000e+02 3.160000000000000000e+02 3.240000000000000000e+02 3.800000000000000000e+02 2.480000000000000000e+02 1.300000000000000000e+02 3.180000000000000000e+02…
1.460000000000000000e+02 7.400000000000000000e+01 3.000000000000000000e+01 9.200000000000000000e+01 1.360000000000000000e+02 8.600000000000000000e+01 1.840000000000000000e+02 2.780000000000000000e+02 1.380000000000000000e+02 1.660000000000000000e+02 6.800000000000000000e+01 3.000000000000000000e+01 3.280000000000000000e+02 2.100000000000000000e+02 1.320000000000000000e+02 3.800000000000000000e+02…
1.240000000000000000e+02 5.000000000000000000e+01 7.600000000000000000e+01 1.960000000000000000e+02 1.040000000000000000e+02 1.940000000000000000e+02 2.500000000000000000e+02 1.520000000000000000e+02 2.020000000000000000e+02 1.360000000000000000e+02 1.320000000000000000e+02 1.580000000000000000e+02 1.880000000000000000e+02 3.000000000000000000e+02 3.340000000000000000e+02 2.340000000000000000e+02…
1.500000000000000000e+02 2.860000000000000000e+02 2.220000000000000000e+02 1.660000000000000000e+02 1.380000000000000000e+02 1.460000000000000000e+02 3.280000000000000000e+02 1.840000000000000000e+02 1.980000000000000000e+02 1.040000000000000000e+02 2.140000000000000000e+02 2.580000000000000000e+02 1.560000000000000000e+02 3.740000000000000000e+02 2.400000000000000000e+02 1.080000000000000000e+02…
3.920000000000000000e+02 6.200000000000000000e+01 3.080000000000000000e+02 1.500000000000000000e+02 3.260000000000000000e+02 1.600000000000000000e+02 1.960000000000000000e+02 4.140000000000000000e+02 4.060000000000000000e+02 2.080000000000000000e+02 3.500000000000000000e+02 1.880000000000000000e+02 3.600000000000000000e+02 3.680000000000000000e+02 2.560000000000000000e+02 4.420000000000000000e+02…
1.560000000000000000e+02 3.140000000000000000e+02 1.360000000000000000e+02 9.000000000000000000e+01 1.860000000000000000e+02 2.460000000000000000e+02 7.200000000000000000e+01 2.240000000000000000e+02 1.920000000000000000e+02 3.140000000000000000e+02 3.820000000000000000e+02 9.400000000000000000e+01 1.520000000000000000e+02 1.180000000000000000e+02 3.560000000000000000e+02 2.640000000000000000e+02…
3.760000000000000000e+02 2.800000000000000000e+02 2.280000000000000000e+02 3.800000000000000000e+02 2.580000000000000000e+02 2.220000000000000000e+02 1.760000000000000000e+02 1.580000000000000000e+02 9.200000000000000000e+01 2.000000000000000000e+02 2.540000000000000000e+02 3.800000000000000000e+01 7.400000000000000000e+01 1.220000000000000000e+02 2.820000000000000000e+02 3.640000000000000000e+02…
2.080000000000000000e+02 1.300000000000000000e+02 1.560000000000000000e+02 5.000000000000000000e+01 9.000000000000000000e+01 1.260000000000000000e+02 2.080000000000000000e+02 2.080000000000000000e+02 4.460000000000000000e+02 5.040000000000000000e+02 3.620000000000000000e+02 1.080000000000000000e+02 1.800000000000000000e+02 6.600000000000000000e+01 1.840000000000000000e+02 1.420000000000000000e+02…
2.200000000000000000e+02 1.500000000000000000e+02 8.200000000000000000e+01 8.600000000000000000e+01 7.400000000000000000e+01 3.420000000000000000e+02 2.080000000000000000e+02 1.300000000000000000e+02 1.900000000000000000e+02 1.540000000000000000e+02 1.040000000000000000e+02 1.420000000000000000e+02 1.760000000000000000e+02 5.240000000000000000e+02 8.200000000000000000e+01 2.220000000000000000e+02…
1.020000000000000000e+02 2.060000000000000000e+02 3.180000000000000000e+02 4.780000000000000000e+02 1.180000000000000000e+02 2.740000000000000000e+02 1.300000000000000000e+02 8.400000000000000000e+01 1.620000000000000000e+02 2.120000000000000000e+02 4.800000000000000000e+01 1.660000000000000000e+02 8.800000000000000000e+01 1.360000000000000000e+02 2.140000000000000000e+02 1.460000000000000000e+02…
4.800000000000000000e+01 9.800000000000000000e+01 1.860000000000000000e+02 1.180000000000000000e+02 1.160000000000000000e+02 1.120000000000000000e+02 1.080000000000000000e+02 1.260000000000000000e+02 2.580000000000000000e+02 2.660000000000000000e+02 3.000000000000000000e+01 4.000000000000000000e+01 1.240000000000000000e+02 2.100000000000000000e+02 8.000000000000000000e+01 2.080000000000000000e+02…
1.520000000000000000e+02 2.740000000000000000e+02 1.860000000000000000e+02 1.880000000000000000e+02 9.600000000000000000e+01 1.320000000000000000e+02 1.840000000000000000e+02 2.360000000000000000e+02 1.320000000000000000e+02 3.400000000000000000e+02 2.740000000000000000e+02 2.140000000000000000e+02 2.240000000000000000e+02 1.640000000000000000e+02 1.820000000000000000e+02 4.040000000000000000e+02…
2.140000000000000000e+02 2.920000000000000000e+02 6.000000000000000000e+01 8.800000000000000000e+01 9.200000000000000000e+01 2.960000000000000000e+02 1.880000000000000000e+02 2.260000000000000000e+02 1.960000000000000000e+02 1.780000000000000000e+02 1.080000000000000000e+02 1.580000000000000000e+02 9.000000000000000000e+01 1.840000000000000000e+02 7.400000000000000000e+01 1.000000000000000000e+02…
1.580000000000000000e+02 3.820000000000000000e+02 3.400000000000000000e+02 2.820000000000000000e+02 2.620000000000000000e+02 1.480000000000000000e+02 1.800000000000000000e+02 2.100000000000000000e+02 2.400000000000000000e+02 2.760000000000000000e+02 1.780000000000000000e+02 1.080000000000000000e+02 2.880000000000000000e+02 2.100000000000000000e+02 8.600000000000000000e+01 1.940000000000000000e+02…
1.400000000000000000e+02 3.040000000000000000e+02 7.000000000000000000e+01 1.920000000000000000e+02 3.240000000000000000e+02 1.060000000000000000e+02 9.200000000000000000e+01 2.620000000000000000e+02 2.760000000000000000e+02 3.580000000000000000e+02 2.160000000000000000e+02 1.160000000000000000e+02 4.060000000000000000e+02 3.840000000000000000e+02 1.240000000000000000e+02 3.640000000000000000e+02…
1.980000000000000000e+02 8.200000000000000000e+01 2.100000000000000000e+02 1.120000000000000000e+02 9.400000000000000000e+01 3.080000000000000000e+02 3.840000000000000000e+02 3.660000000000000000e+02 2.000000000000000000e+02 1.700000000000000000e+02 1.200000000000000000e+02 2.140000000000000000e+02 3.020000000000000000e+02 2.540000000000000000e+02 4.220000000000000000e+02 1.440000000000000000e+02…
3.440000000000000000e+02 1.600000000000000000e+02 1.240000000000000000e+02 2.500000000000000000e+02 2.040000000000000000e+02 1.160000000000000000e+02 3.360000000000000000e+02 3.660000000000000000e+02 1.580000000000000000e+02 9.000000000000000000e+01 2.300000000000000000e+02 3.160000000000000000e+02 1.780000000000000000e+02 3.920000000000000000e+02 3.020000000000000000e+02 2.460000000000000000e+02…
1.360000000000000000e+02 2.660000000000000000e+02 6.000000000000000000e+01 1.500000000000000000e+02 1.960000000000000000e+02 1.360000000000000000e+02 2.960000000000000000e+02 2.240000000000000000e+02 2.260000000000000000e+02 3.580000000000000000e+02 1.300000000000000000e+02 3.080000000000000000e+02 2.020000000000000000e+02 9.000000000000000000e+01 1.100000000000000000e+02 3.480000000000000000e+02…
1.600000000000000000e+02 2.680000000000000000e+02 1.220000000000000000e+02 2.820000000000000000e+02 1.200000000000000000e+02 2.260000000000000000e+02 8.400000000000000000e+01 3.120000000000000000e+02 3.440000000000000000e+02 1.500000000000000000e+02 3.500000000000000000e+02 2.480000000000000000e+02 2.760000000000000000e+02 2.720000000000000000e+02 9.400000000000000000e+01 1.160000000000000000e+02…
3.020000000000000000e+02 1.260000000000000000e+02 1.940000000000000000e+02 2.260000000000000000e+02 1.920000000000000000e+02 4.360000000000000000e+02 1.660000000000000000e+02 1.400000000000000000e+01 9.000000000000000000e+01 2.220000000000000000e+02 1.480000000000000000e+02 2.360000000000000000e+02 2.180000000000000000e+02 2.400000000000000000e+02 4.140000000000000000e+02 1.560000000000000000e+02…
2.760000000000000000e+02 2.140000000000000000e+02 1.900000000000000000e+02 9.000000000000000000e+01 3.320000000000000000e+02 2.200000000000000000e+02 1.120000000000000000e+02 2.440000000000000000e+02 4.520000000000000000e+02 1.540000000000000000e+02 3.600000000000000000e+02 1.860000000000000000e+02 1.820000000000000000e+02 4.300000000000000000e+02 1.140000000000000000e+02 4.800000000000000000e+01…
1.620000000000000000e+02 2.800000000000000000e+02 1.680000000000000000e+02 6.800000000000000000e+01 2.040000000000000000e+02 2.620000000000000000e+02 1.740000000000000000e+02 1.120000000000000000e+02 1.280000000000000000e+02 2.760000000000000000e+02 1.200000000000000000e+02 3.440000000000000000e+02 1.520000000000000000e+02 3.480000000000000000e+02 1.360000000000000000e+02 2.280000000000000000e+02…
1.460000000000000000e+02 2.180000000000000000e+02 2.280000000000000000e+02 2.400000000000000000e+02 2.320000000000000000e+02 1.880000000000000000e+02 2.460000000000000000e+02 1.480000000000000000e+02 8.000000000000000000e+01 3.560000000000000000e+02 4.000000000000000000e+02 3.640000000000000000e+02 1.200000000000000000e+02 1.000000000000000000e+02 2.540000000000000000e+02 2.420000000000000000e+02…
1.300000000000000000e+02 6.600000000000000000e+01 1.500000000000000000e+02 2.440000000000000000e+02 1.420000000000000000e+02 1.160000000000000000e+02 3.800000000000000000e+02 2.340000000000000000e+02 1.500000000000000000e+02 1.100000000000000000e+02 4.160000000000000000e+02 1.820000000000000000e+02 4.180000000000000000e+02 3.420000000000000000e+02 1.780000000000000000e+02 1.460000000000000000e+02…
4.060000000000000000e+02 1.560000000000000000e+02 3.240000000000000000e+02 2.440000000000000000e+02 2.900000000000000000e+02 3.220000000000000000e+02 1.600000000000000000e+02 2.580000000000000000e+02 2.760000000000000000e+02 3.660000000000000000e+02 3.420000000000000000e+02 2.860000000000000000e+02 1.900000000000000000e+02 1.720000000000000000e+02 2.180000000000000000e+02 2.360000000000000000e+02…
1.380000000000000000e+02 3.160000000000000000e+02 1.400000000000000000e+02 7.600000000000000000e+01 7.400000000000000000e+01 7.800000000000000000e+01 2.560000000000000000e+02 5.200000000000000000e+01 1.600000000000000000e+02 1.360000000000000000e+02 2.120000000000000000e+02 2.840000000000000000e+02 9.200000000000000000e+01 1.320000000000000000e+02 2.000000000000000000e+02 1.620000000000000000e+02…
4.640000000000000000e+02 1.760000000000000000e+02 1.120000000000000000e+02 9.200000000000000000e+01 2.400000000000000000e+02 2.260000000000000000e+02 1.620000000000000000e+02 1.140000000000000000e+02 5.400000000000000000e+01 1.080000000000000000e+02 3.560000000000000000e+02 5.000000000000000000e+01 3.000000000000000000e+01 2.300000000000000000e+02 8.600000000000000000e+01 6.200000000000000000e+01…
3.240000000000000000e+02 2.440000000000000000e+02 5.600000000000000000e+01 4.640000000000000000e+02 5.600000000000000000e+01 2.060000000000000000e+02 1.480000000000000000e+02 1.120000000000000000e+02 1.820000000000000000e+02 2.040000000000000000e+02 4.020000000000000000e+02 1.580000000000000000e+02 2.880000000000000000e+02 2.340000000000000000e+02 1.360000000000000000e+02 3.080000000000000000e+02…
1.620000000000000000e+02 2.500000000000000000e+02 3.060000000000000000e+02 1.460000000000000000e+02 4.600000000000000000e+01 2.000000000000000000e+02 1.840000000000000000e+02 2.280000000000000000e+02 1.200000000000000000e+02 6.600000000000000000e+01 2.260000000000000000e+02 9.600000000000000000e+01 1.920000000000000000e+02 1.800000000000000000e+02 2.240000000000000000e+02 2.420000000000000000e+02…
1.200000000000000000e+02 2.400000000000000000e+01 1.280000000000000000e+02 9.400000000000000000e+01 2.360000000000000000e+02 5.400000000000000000e+01 2.060000000000000000e+02 6.000000000000000000e+01 1.460000000000000000e+02 2.920000000000000000e+02 1.060000000000000000e+02 8.600000000000000000e+01 3.080000000000000000e+02 7.600000000000000000e+01 1.880000000000000000e+02 1.000000000000000000e+02…
3.140000000000000000e+02 3.480000000000000000e+02 2.000000000000000000e+02 2.520000000000000000e+02 1.040000000000000000e+02 2.040000000000000000e+02 6.800000000000000000e+01 3.040000000000000000e+02 2.260000000000000000e+02 9.200000000000000000e+01 2.220000000000000000e+02 1.700000000000000000e+02 1.680000000000000000e+02 1.020000000000000000e+02 1.000000000000000000e+02 2.600000000000000000e+02…
3.040000000000000000e+02 1.560000000000000000e+02 3.640000000000000000e+02 3.200000000000000000e+02 2.740000000000000000e+02 8.800000000000000000e+01 3.700000000000000000e+02 1.860000000000000000e+02 8.600000000000000000e+01 2.400000000000000000e+02 1.060000000000000000e+02 2.640000000000000000e+02 8.400000000000000000e+01 5.600000000000000000e+01 3.760000000000000000e+02 3.220000000000000000e+02…
2.340000000000000000e+02 3.140000000000000000e+02 1.780000000000000000e+02 2.680000000000000000e+02 1.740000000000000000e+02 5.100000000000000000e+02 4.520000000000000000e+02 1.040000000000000000e+02 5.400000000000000000e+01 2.120000000000000000e+02 2.160000000000000000e+02 2.200000000000000000e+02 2.040000000000000000e+02 9.800000000000000000e+01 1.100000000000000000e+02 1.640000000000000000e+02…
1.540000000000000000e+02 3.200000000000000000e+02 1.360000000000000000e+02 1.720000000000000000e+02 6.800000000000000000e+01 1.840000000000000000e+02 2.080000000000000000e+02 1.080000000000000000e+02 6.200000000000000000e+01 1.840000000000000000e+02 3.220000000000000000e+02 2.140000000000000000e+02 1.960000000000000000e+02 1.220000000000000000e+02 1.860000000000000000e+02 8.000000000000000000e+01…
1.580000000000000000e+02 1.960000000000000000e+02 3.080000000000000000e+02 2.160000000000000000e+02 2.740000000000000000e+02 1.060000000000000000e+02 1.100000000000000000e+02 1.380000000000000000e+02 2.440000000000000000e+02 1.120000000000000000e+02 1.700000000000000000e+02 2.320000000000000000e+02 8.800000000000000000e+01 1.180000000000000000e+02 1.880000000000000000e+02 2.780000000000000000e+02…
3.680000000000000000e+02 2.540000000000000000e+02 1.360000000000000000e+02 6.800000000000000000e+01 3.200000000000000000e+01 5.600000000000000000e+01 2.620000000000000000e+02 5.400000000000000000e+01 5.200000000000000000e+01 2.200000000000000000e+02 7.800000000000000000e+01 1.400000000000000000e+02 1.820000000000000000e+02 5.400000000000000000e+01 5.400000000000000000e+01 2.080000000000000000e+02…
2.660000000000000000e+02 1.680000000000000000e+02 8.800000000000000000e+01 1.120000000000000000e+02 4.000000000000000000e+01 3.620000000000000000e+02 8.400000000000000000e+01 2.260000000000000000e+02 3.560000000000000000e+02 1.420000000000000000e+02 2.100000000000000000e+02 1.280000000000000000e+02 3.560000000000000000e+02 2.240000000000000000e+02 2.780000000000000000e+02 9.000000000000000000e+01…
1.540000000000000000e+02 1.180000000000000000e+02 8.800000000000000000e+01 1.260000000000000000e+02 9.400000000000000000e+01 2.020000000000000000e+02 1.480000000000000000e+02 2.020000000000000000e+02 1.480000000000000000e+02 2.840000000000000000e+02 1.640000000000000000e+02 2.740000000000000000e+02 1.660000000000000000e+02 7.600000000000000000e+01 1.520000000000000000e+02 2.480000000000000000e+02…
3.120000000000000000e+02 2.880000000000000000e+02 3.400000000000000000e+01 1.260000000000000000e+02 1.140000000000000000e+02 9.400000000000000000e+01 1.100000000000000000e+02 2.000000000000000000e+02 9.000000000000000000e+01 1.520000000000000000e+02 4.800000000000000000e+01 2.440000000000000000e+02 1.560000000000000000e+02 1.280000000000000000e+02 1.220000000000000000e+02 1.880000000000000000e+02…
4.520000000000000000e+02 4.000000000000000000e+01 1.140000000000000000e+02 1.000000000000000000e+02 9.800000000000000000e+01 1.780000000000000000e+02 9.200000000000000000e+01 2.880000000000000000e+02 2.580000000000000000e+02 9.000000000000000000e+01 1.180000000000000000e+02 8.200000000000000000e+01 1.080000000000000000e+02 1.480000000000000000e+02 7.400000000000000000e+01 1.660000000000000000e+02…
1.140000000000000000e+02 2.040000000000000000e+02 1.220000000000000000e+02 2.420000000000000000e+02 1.200000000000000000e+02 1.920000000000000000e+02 5.200000000000000000e+01 1.940000000000000000e+02 2.360000000000000000e+02 9.800000000000000000e+01 1.820000000000000000e+02 9.000000000000000000e+01 2.000000000000000000e+02 5.000000000000000000e+01 1.360000000000000000e+02 2.020000000000000000e+02…
1.220000000000000000e+02 1.800000000000000000e+02 3.060000000000000000e+02 1.260000000000000000e+02 7.200000000000000000e+01 2.000000000000000000e+02 2.680000000000000000e+02 1.780000000000000000e+02 1.180000000000000000e+02 2.020000000000000000e+02 2.260000000000000000e+02 2.060000000000000000e+02 1.460000000000000000e+02 6.400000000000000000e+01 1.460000000000000000e+02 2.300000000000000000e+02…
6.400000000000000000e+01 5.000000000000000000e+01 1.500000000000000000e+02 1.020000000000000000e+02 6.000000000000000000e+01 1.380000000000000000e+02 6.200000000000000000e+01 1.660000000000000000e+02 1.320000000000000000e+02 9.600000000000000000e+01 1.180000000000000000e+02 7.600000000000000000e+01 1.040000000000000000e+02 1.260000000000000000e+02 5.800000000000000000e+01 7.800000000000000000e+01…
8.400000000000000000e+01 1.700000000000000000e+02 9.600000000000000000e+01 9.800000000000000000e+01 3.520000000000000000e+02 1.660000000000000000e+02 6.200000000000000000e+01 7.800000000000000000e+01 2.260000000000000000e+02 1.460000000000000000e+02 1.740000000000000000e+02 7.200000000000000000e+01 3.760000000000000000e+02 1.740000000000000000e+02 6.600000000000000000e+01 2.580000000000000000e+02…
2.500000000000000000e+02 2.520000000000000000e+02 3.280000000000000000e+02 1.620000000000000000e+02 1.180000000000000000e+02 1.020000000000000000e+02 1.240000000000000000e+02 1.220000000000000000e+02 8.600000000000000000e+01 1.720000000000000000e+02 1.260000000000000000e+02 9.400000000000000000e+01 1.500000000000000000e+02 1.300000000000000000e+02 3.680000000000000000e+02 8.200000000000000000e+01…
9.800000000000000000e+01 2.240000000000000000e+02 1.140000000000000000e+02 1.440000000000000000e+02 1.360000000000000000e+02 1.240000000000000000e+02 5.400000000000000000e+01 1.520000000000000000e+02 8.000000000000000000e+01 1.740000000000000000e+02 9.600000000000000000e+01 1.380000000000000000e+02 2.800000000000000000e+01 1.400000000000000000e+02 1.000000000000000000e+02 2.200000000000000000e+01…
1.600000000000000000e+02 1.140000000000000000e+02 2.420000000000000000e+02 1.560000000000000000e+02 3.800000000000000000e+01 1.620000000000000000e+02 5.400000000000000000e+01 1.060000000000000000e+02 4.640000000000000000e+02 1.920000000000000000e+02 1.160000000000000000e+02 8.400000000000000000e+01 2.440000000000000000e+02 1.000000000000000000e+02 2.040000000000000000e+02 1.580000000000000000e+02…
1.980000000000000000e+02 1.700000000000000000e+02 1.760000000000000000e+02 1.540000000000000000e+02 1.820000000000000000e+02 1.840000000000000000e+02 1.880000000000000000e+02 8.200000000000000000e+01 7.400000000000000000e+01 7.800000000000000000e+01 1.940000000000000000e+02 2.580000000000000000e+02 1.220000000000000000e+02 1.380000000000000000e+02 1.940000000000000000e+02 1.380000000000000000e+02…
1.260000000000000000e+02 1.680000000000000000e+02 2.620000000000000000e+02 8.200000000000000000e+01 1.700000000000000000e+02 1.040000000000000000e+02 1.080000000000000000e+02 6.800000000000000000e+01 1.220000000000000000e+02 1.660000000000000000e+02 3.060000000000000000e+02 1.840000000000000000e+02 2.400000000000000000e+02 1.360000000000000000e+02 4.600000000000000000e+01 9.600000000000000000e+01…
6.200000000000000000e+01 1.420000000000000000e+02 8.000000000000000000e+01 9.800000000000000000e+01 2.200000000000000000e+02 1.180000000000000000e+02 1.900000000000000000e+02 2.600000000000000000e+02 6.200000000000000000e+01 1.600000000000000000e+02 1.000000000000000000e+02 3.000000000000000000e+01 8.200000000000000000e+01 6.800000000000000000e+01 1.920000000000000000e+02 1.240000000000000000e+02…
1.540000000000000000e+02 1.000000000000000000e+02 2.240000000000000000e+02 1.160000000000000000e+02 3.600000000000000000e+01 1.800000000000000000e+02 7.000000000000000000e+01 1.340000000000000000e+02 1.300000000000000000e+02 2.640000000000000000e+02 2.320000000000000000e+02 1.480000000000000000e+02 5.400000000000000000e+01 2.000000000000000000e+01 2.580000000000000000e+02 1.020000000000000000e+02…
1.200000000000000000e+01 1.600000000000000000e+01 5.400000000000000000e+01 9.000000000000000000e+01 6.000000000000000000e+01 5.600000000000000000e+01 6.000000000000000000e+01 1.500000000000000000e+02 1.200000000000000000e+02 1.580000000000000000e+02 2.640000000000000000e+02 7.200000000000000000e+01 5.800000000000000000e+01 1.860000000000000000e+02 1.100000000000000000e+02 2.080000000000000000e+02…
1.880000000000000000e+02 5.000000000000000000e+01 8.200000000000000000e+01 2.840000000000000000e+02 1.540000000000000000e+02 1.900000000000000000e+02 1.040000000000000000e+02 1.580000000000000000e+02 1.220000000000000000e+02 6.200000000000000000e+01 1.180000000000000000e+02 2.120000000000000000e+02 1.460000000000000000e+02 2.700000000000000000e+02 6.400000000000000000e+01 1.960000000000000000e+02…
1.480000000000000000e+02 4.600000000000000000e+01 1.360000000000000000e+02 1.500000000000000000e+02 1.460000000000000000e+02 1.100000000000000000e+02 1.260000000000000000e+02 7.400000000000000000e+01 2.020000000000000000e+02 2.140000000000000000e+02 1.120000000000000000e+02 3.200000000000000000e+01 1.980000000000000000e+02 1.240000000000000000e+02 1.900000000000000000e+02 2.500000000000000000e+02…
6.200000000000000000e+01 6.000000000000000000e+01 1.300000000000000000e+02 9.000000000000000000e+01 7.400000000000000000e+01 2.000000000000000000e+01 5.600000000000000000e+01 9.400000000000000000e+01 1.060000000000000000e+02 1.940000000000000000e+02 1.560000000000000000e+02 2.260000000000000000e+02 4.200000000000000000e+01 1.440000000000000000e+02 5.600000000000000000e+01 3.680000000000000000e+02…
7.200000000000000000e+01 9.000000000000000000e+01 5.800000000000000000e+01 5.400000000000000000e+01 1.120000000000000000e+02 6.400000000000000000e+01 1.340000000000000000e+02 7.600000000000000000e+01 8.600000000000000000e+01 5.600000000000000000e+01 1.120000000000000000e+02 1.360000000000000000e+02 9.400000000000000000e+01 3.200000000000000000e+01 9.200000000000000000e+01 5.400000000000000000e+01…
1.100000000000000000e+02 6.200000000000000000e+01 8.800000000000000000e+01 1.580000000000000000e+02 1.300000000000000000e+02 8.400000000000000000e+01 5.400000000000000000e+01 1.600000000000000000e+02 6.800000000000000000e+01 1.100000000000000000e+02 0.000000000000000000e+00 2.760000000000000000e+02 8.800000000000000000e+01 1.900000000000000000e+02 1.820000000000000000e+02 1.340000000000000000e+02…
9.800000000000000000e+01 1.000000000000000000e+02 5.800000000000000000e+01 3.400000000000000000e+01 6.200000000000000000e+01 4.600000000000000000e+01 2.800000000000000000e+01 1.400000000000000000e+02 6.600000000000000000e+01 1.060000000000000000e+02 7.400000000000000000e+01 1.900000000000000000e+02 2.800000000000000000e+01 1.400000000000000000e+02 6.400000000000000000e+01 8.800000000000000000e+01…
1.000000000000000000e+02 6.000000000000000000e+01 9.200000000000000000e+01 8.000000000000000000e+01 6.600000000000000000e+01 3.600000000000000000e+01 1.220000000000000000e+02 3.200000000000000000e+01 1.080000000000000000e+02 9.400000000000000000e+01 1.100000000000000000e+02 1.660000000000000000e+02 1.040000000000000000e+02 1.220000000000000000e+02 3.600000000000000000e+01 1.580000000000000000e+02…
6.000000000000000000e+01 4.400000000000000000e+01 7.600000000000000000e+01 3.400000000000000000e+01 1.140000000000000000e+02 1.280000000000000000e+02 4.400000000000000000e+01 1.020000000000000000e+02 6.000000000000000000e+01 9.200000000000000000e+01 8.800000000000000000e+01 1.440000000000000000e+02 9.200000000000000000e+01 2.180000000000000000e+02 2.660000000000000000e+02 3.600000000000000000e+01…
1.600000000000000000e+01 1.860000000000000000e+02 8.000000000000000000e+01 9.800000000000000000e+01 7.200000000000000000e+01 9.000000000000000000e+01 2.800000000000000000e+01 1.560000000000000000e+02 5.200000000000000000e+01 7.600000000000000000e+01 3.400000000000000000e+01 9.600000000000000000e+01 8.600000000000000000e+01 1.680000000000000000e+02 5.600000000000000000e+01 8.600000000000000000e+01…
1.100000000000000000e+02 1.560000000000000000e+02 5.400000000000000000e+01 1.080000000000000000e+02 3.400000000000000000e+01 3.200000000000000000e+01 8.000000000000000000e+01 8.200000000000000000e+01 4.400000000000000000e+01 8.400000000000000000e+01 1.380000000000000000e+02 2.320000000000000000e+02 1.000000000000000000e+02 7.800000000000000000e+01 5.600000000000000000e+01 1.100000000000000000e+02…
5.200000000000000000e+01 8.000000000000000000e+01 4.600000000000000000e+01 4.200000000000000000e+01 1.080000000000000000e+02 2.400000000000000000e+01 4.800000000000000000e+01 9.200000000000000000e+01 5.200000000000000000e+01 3.640000000000000000e+02 1.000000000000000000e+02 1.200000000000000000e+02 2.160000000000000000e+02 4.000000000000000000e+01 1.480000000000000000e+02 1.580000000000000000e+02…
1.800000000000000000e+01 7.000000000000000000e+01 4.600000000000000000e+01 4.000000000000000000e+01 8.200000000000000000e+01 2.200000000000000000e+01 6.800000000000000000e+01 1.140000000000000000e+02 1.120000000000000000e+02 7.600000000000000000e+01 1.180000000000000000e+02 2.200000000000000000e+01 4.600000000000000000e+01 1.120000000000000000e+02 9.800000000000000000e+01 1.020000000000000000e+02…
3.000000000000000000e+01 5.800000000000000000e+01 2.000000000000000000e+01 1.320000000000000000e+02 7.800000000000000000e+01 9.400000000000000000e+01 5.800000000000000000e+01 2.600000000000000000e+01 1.620000000000000000e+02 1.020000000000000000e+02 1.740000000000000000e+02 7.800000000000000000e+01 9.200000000000000000e+01 3.200000000000000000e+01 8.400000000000000000e+01 1.300000000000000000e+02…
4.000000000000000000e+01 6.800000000000000000e+01 1.040000000000000000e+02 6.600000000000000000e+01 3.400000000000000000e+01 4.200000000000000000e+01 4.200000000000000000e+01 3.600000000000000000e+01 3.400000000000000000e+01 2.000000000000000000e+01 8.000000000000000000e+01 8.600000000000000000e+01 4.600000000000000000e+01 1.080000000000000000e+02 1.680000000000000000e+02 5.000000000000000000e+01…
4.000000000000000000e+01 1.800000000000000000e+01 6.800000000000000000e+01 9.000000000000000000e+01 5.200000000000000000e+01 6.400000000000000000e+01 7.000000000000000000e+01 4.400000000000000000e+01 6.600000000000000000e+01 1.600000000000000000e+01 1.800000000000000000e+02 5.600000000000000000e+01 1.480000000000000000e+02 2.200000000000000000e+02 1.140000000000000000e+02 8.000000000000000000e+01…
3.600000000000000000e+01 1.200000000000000000e+01 6.400000000000000000e+01 6.400000000000000000e+01 3.200000000000000000e+01 8.200000000000000000e+01 8.000000000000000000e+01 6.600000000000000000e+01 6.600000000000000000e+01 5.400000000000000000e+01 7.000000000000000000e+01 1.060000000000000000e+02 9.200000000000000000e+01 3.400000000000000000e+01 3.800000000000000000e+01 6.000000000000000000e+01…
5.400000000000000000e+01 2.200000000000000000e+01 5.000000000000000000e+01 3.000000000000000000e+01 9.400000000000000000e+01 6.000000000000000000e+01 8.400000000000000000e+01 9.800000000000000000e+01 3.400000000000000000e+01 4.400000000000000000e+01 7.400000000000000000e+01 7.200000000000000000e+01 1.760000000000000000e+02 5.800000000000000000e+01 1.800000000000000000e+01 9.400000000000000000e+01…
6.200000000000000000e+01 3.000000000000000000e+01 7.000000000000000000e+01 9.000000000000000000e+01 5.400000000000000000e+01 1.600000000000000000e+01 1.080000000000000000e+02 1.380000000000000000e+02 1.300000000000000000e+02 8.200000000000000000e+01 3.600000000000000000e+01 6.200000000000000000e+01 4.000000000000000000e+01 5.400000000000000000e+01 4.200000000000000000e+01 6.200000000000000000e+01…
3.200000000000000000e+01 8.800000000000000000e+01 2.400000000000000000e+01 4.000000000000000000e+01 8.000000000000000000e+01 1.000000000000000000e+02 8.200000000000000000e+01 4.600000000000000000e+01 4.000000000000000000e+01 1.140000000000000000e+02 2.600000000000000000e+01 5.400000000000000000e+01 4.800000000000000000e+01 3.600000000000000000e+01 3.600000000000000000e+01 5.400000000000000000e+01…
5.400000000000000000e+01 7.600000000000000000e+01 2.600000000000000000e+01 2.800000000000000000e+01 3.400000000000000000e+01 5.000000000000000000e+01 4.000000000000000000e+01 7.400000000000000000e+01 6.800000000000000000e+01 1.020000000000000000e+02 3.200000000000000000e+01 3.600000000000000000e+01 6.000000000000000000e+01 9.200000000000000000e+01 4.000000000000000000e+01 1.060000000000000000e+02…
2.200000000000000000e+01 5.800000000000000000e+01 2.400000000000000000e+01 6.600000000000000000e+01 4.000000000000000000e+01 1.600000000000000000e+01 1.800000000000000000e+01 4.800000000000000000e+01 3.000000000000000000e+01 6.800000000000000000e+01 5.200000000000000000e+01 3.600000000000000000e+01 3.200000000000000000e+01 3.600000000000000000e+01 9.400000000000000000e+01 3.200000000000000000e+01…
3.000000000000000000e+01 2.400000000000000000e+01 2.200000000000000000e+01 4.400000000000000000e+01 2.000000000000000000e+01 4.400000000000000000e+01 6.600000000000000000e+01 8.000000000000000000e+00 4.200000000000000000e+01 1.400000000000000000e+01 1.100000000000000000e+02 4.600000000000000000e+01 3.200000000000000000e+01 4.000000000000000000e+01 3.200000000000000000e+01 3.200000000000000000e+01…
2.600000000000000000e+01 3.000000000000000000e+01 6.200000000000000000e+01 2.600000000000000000e+01 2.600000000000000000e+01 1.400000000000000000e+01 6.000000000000000000e+00 3.800000000000000000e+01 9.800000000000000000e+01 6.000000000000000000e+01 3.200000000000000000e+01 8.800000000000000000e+01 8.000000000000000000e+00 2.600000000000000000e+01 3.400000000000000000e+01 6.200000000000000000e+01…
1.800000000000000000e+01 3.400000000000000000e+01 2.600000000000000000e+01 8.600000000000000000e+01 6.000000000000000000e+01 4.400000000000000000e+01 3.000000000000000000e+01 2.600000000000000000e+01 1.800000000000000000e+01 2.000000000000000000e+01 2.400000000000000000e+01 4.200000000000000000e+01 2.200000000000000000e+01 3.000000000000000000e+01 4.200000000000000000e+01 7.800000000000000000e+01…
1.000000000000000000e+01 1.600000000000000000e+01 2.000000000000000000e+01 6.000000000000000000e+00 1.000000000000000000e+01 3.200000000000000000e+01 8.000000000000000000e+00 1.600000000000000000e+01 6.400000000000000000e+01 4.800000000000000000e+01 2.200000000000000000e+01 3.200000000000000000e+01 1.800000000000000000e+01 1.000000000000000000e+01 6.800000000000000000e+01 1.600000000000000000e+01…
2.400000000000000000e+01 2.600000000000000000e+01 6.000000000000000000e+00 3.000000000000000000e+01 1.800000000000000000e+01 1.600000000000000000e+01 1.800000000000000000e+01 2.000000000000000000e+01 6.400000000000000000e+01 5.000000000000000000e+01 2.400000000000000000e+01 3.200000000000000000e+01 1.800000000000000000e+01 5.800000000000000000e+01 6.000000000000000000e+01 3.200000000000000000e+01…
8.000000000000000000e+00 4.800000000000000000e+01 8.000000000000000000e+00 5.400000000000000000e+01 3.400000000000000000e+01 4.200000000000000000e+01 8.000000000000000000e+00 2.000000000000000000e+01 4.000000000000000000e+00 7.600000000000000000e+01 1.140000000000000000e+02 5.600000000000000000e+01 6.400000000000000000e+01 2.600000000000000000e+01 4.800000000000000000e+01 8.000000000000000000e+00…

## Sheet: Figure 6a
Figure 6a
Oligolength	Reads
1	0
2	0
3	0
4	0
5	0
6	0
7	0
8	0
9	0
10	0
11	5247525
12	241167
13	301493
14	351866
15	397614
16	432185
17	481188
18	513973
19	559449
20	599761
21	658991
22	733095
23	799035
24	885386
25	965979
26	1091216
27	1222901
28	1353187
29	1439708
30	1525493
31	1494714
32	1457883
33	1402633
34	1357176
35	1326081
36	1315018
37	1328283
38	1355224
39	1386874
40	1418821
41	1456309
42	1494328
43	1531017
44	1575614
45	1617543
46	1668042
47	1712816
48	1761790
49	1810996
50	1851349
51	1898453
52	1938513
53	1978721
54	2013663
55	2045690
56	2078171
57	2103204
58	2142841
59	2185180
60	2222710
61	2256264
62	2285469
63	2306047
64	2306714
65	2281562
66	2227828
67	2119373
68	1997037
69	1833610
70	1640105
71	1418598
72	1207564
73	1016762
74	870493
75	921576
76	3286944
77	0
78	0
79	0
80	0
81	0
82	0
83	0
84	0
85	0
86	0
87	0
88	0
89	0
90	0
91	0
92	0
93	0
94	0
95	0
96	0
97	0
98	0
99	0
100	0
101	0
102	0
103	0
104	0
105	0
106	0
107	0
108	0
109	0
110	0
111	0
112	0
113	0
114	0
115	0
116	0
117	0
118	0
119	0
120	0
121	0
122	0
123	0
124	0
125	0
126	0
127	0
128	0
129	0
130	0
131	0
132	0
133	0
134	0
135	0
136	0
137	0
138	0
139	0
140	0
141	0
142	0
143	0
144	0
145	0
146	0
147	0
148	0
149	0
150	0
151	0
152	0
153	0
154	0
155	0
156	0
157	0
158	0
159	0
160	0
161	0
162	0
163	0
164	0
165	0
166	0
167	0
168	0
169	0
170	0
171	0
172	0
173	0
174	0
175	0
176	0
177	0
178	0
179	0
180	0
181	0
182	0
183	0
184	0
185	0
186	0
187	0
188	0
189	0
190	0
191	0
192	0
193	0
194	0
195	0
196	0
197	0
198	0
199	0
200	0

[truncated: 13 more sheets: Figure 6b, Figure 6c, Figure 6d, Table 1, Figure S2a, Figure S2b, Figure S2c, Figure S2d, Figure S3, Table S1, Table S2, Tablse S3, Table S4]
